# Supplementary material for: Trends in the Regulation of Per- and Polyfluoroalkyl Substances (PFAS): A Scoping Review
Source: Int J Environ Res Public Health. 2021 Oct 17;18(20):10900. doi: 10.3390/ijerph182010900 (PMC8536021; doi:10.3390/ijerph182010900)
Supplement: Supplementary file 1 [file ijerph-18-10900-s001.zip]

Archive with 1 entries (1 files):
- ijerph-1401176-supplementary.xlsx
