# Supplementary material for: Trends in the Regulation of Per- and Polyfluoroalkyl Substances (PFAS): A Scoping Review
Source: Int J Environ Res Public Health. 2021 Oct 17;18(20):10900. doi: 10.3390/ijerph182010900 (PMC8536021; doi:10.3390/ijerph182010900)
Supplement: Supplementary file 1 [file ijerph-18-10900-s001.zip › ijerph-1401176-supplementary.xlsx]

## Sheet: PFAS Review Library 8-10-2021
Publication Year	Author(s)	Title	Publication Title	ISBN	ISSN	DOI	Source	Url used for access	Abstract Note	Date	Date Added	Date Modified	Access Date	Pages	Num Pages	Issue	Volume	Place
2017	Zheng, H.; Wang, F.; Zhao, Z.; Ma, Y.; Yang, H.; Lu, Z.; Cai, M.; Cai, M.	Distribution profiles of per- and poly fluoroalkyl substances (PFASs) and their re-regulation by ocean currents in the East and South China Sea	Mar Pollut Bull		1879-3363 (Electronic) 0025-326X (Linking)	10.1016/j.marpolbul.2017.08.009	PubMed	https://www.ncbi.nlm.nih.gov/pubmed/28800911	We investigated the distribution of 17 individual per- and polyfluoroalkyl substances (PFASs) in 42 surface water samples collected from the East and South China Seas (7.0-36.0 degrees N, 110.0 degrees N-123.0 degrees E). Concentrations of 7 individual PFASs, including perfluorobutane sulfonate (PFBS), perfluorohexane sulfonate (PFHxS), perfluoropentanoic acid (PFPA), perfluorohexanoate (PFHxA), …	2017-12-15	2021-10-09 00:58:15	2021-10-09 00:58:15		481-486		2021-01-02	125
2020	Zhang, Y.; Le, Y.; Bu, P.; Cheng, X.	Regulation of Hox and ParaHox genes by perfluorochemicals in mouse liver	Toxicology		1879-3185 (Electronic) 0300-483X (Linking)	10.1016/j.tox.2020.152521	PubMed	https://www.ncbi.nlm.nih.gov/pubmed/32534105	Homeobox (Hox) genes encode homeodomain proteins, which play important roles in the development and morphological diversification of organisms including plants and animals. Perfluorinated chemicals (PFCs), which are well recognized industrial pollutants and universally detected in human and wildlife, interfere with animal development. In addition, PFCs produce a number of hepatic adverse effects,…	2020-08	2021-10-09 00:58:15	2021-10-09 00:58:15		152521			441
2019	Zhang, J.; Yu, B.; Wei, Q.; Li, B.; Li, L.; Yang, Y.	Highly transparent superamphiphobic surfaces by elaborate microstructure regulation	J Colloid Interface Sci		1095-7103 (Electronic) 0021-9797 (Linking)	10.1016/j.jcis.2019.06.106	PubMed	https://www.ncbi.nlm.nih.gov/pubmed/31301525	Superamphiphobic surfaces have attracted extensive attention from both academic and commercial communities because of their unique wettability. However, big challenge still remains as superamphiphobic surfaces frequently suffer the drawbacks of either easy adhesion of liquids with low surface tension (<27.5mNm(-1)) or low transparency, which in turn seriously hinders their applications. Here, we …	2019-10-15	2021-10-09 00:58:15	2021-10-09 00:58:15		250-259			554
2018	Zhang, Haiyang; Gao, Bo; Li, Huiya; Zhao, Yanxing; Wu, Wei; Zhong, Quan; Dong, Xueqiang; Chen, YanYan; Gong, Maoqiong; Luo, Ercang	Saturated liquid density equation for pure refrigerants including CFCs, HCFCs, HFCs, HCs, HFOs, HFEs, PFAs and ISs based on the scaling law and the law of rectilinear diameter					SciTech Premium	https://search.proquest.com/docview/2089193808?accountid=193063	This work aims to develop a simple saturated liquid density equation (SLDE) with good modeling, extrapolation and prediction capabilities for pure refrigerants based on the well-known scaling law and law of rectilinear diameter. Saturated liquid densities, critical temperatures and critical densities of 53 refrigerants from 8 different categories including chlorofluorocarbons (CFCs), hydrochlorof…	2018	2021-10-09 00:58:15	2021-10-09 00:58:15
2018	Yohannan, Suzanne; Hegstad, Maria	EPA FLOATS NEW RISK VALUES FOR TWO PFAS, CONTINUING REGULATORY PATCHWORK	Inside EPA's Risk Policy Report				SciTech Premium	https://search.proquest.com/docview/2138093177?accountid=193063		2018-11-27	2021-10-09 00:58:16	2021-10-09 00:58:16						Arlington
2019	Yohannan, Suzanne; Bertuca; Tony	Lawmakers Scale Back PFAS Provisions As Defense Bill Deadline Nears					SciTech Premium	https://search.proquest.com/docview/2323047418?accountid=193063		2019-12-10	2021-10-09 00:58:16	2021-10-09 00:58:16
2019	Yohannan', Suzanne	Supporters Step Up Efforts To Include Strict PFAS Measures In Defense Bill					SciTech Premium	https://search.proquest.com/docview/2309665718?accountid=193063		2019-10-29	2021-10-09 00:58:16	2021-10-09 00:58:16
2020	Yohannan, Suzanne	PFAS BILL CLEARS HOUSE IN BIPARTISAN VOTE BUT STILL FACES GOP OBSTACLES					SciTech Premium	https://search.proquest.com/docview/2345484243?accountid=193063		2020-01-27	2021-10-09 00:58:16	2021-10-09 00:58:16
2020	Yohannan, Suzanne	INSURERS EXCLUDE PFAS DUE TO REGULATORY UNCERTAINTY, CHILLING TRANSACTIONS					SciTech Premium	https://search.proquest.com/docview/2361888549?accountid=193063		2020-02-24	2021-10-09 00:58:16	2021-10-09 00:58:16
2020	Yohannan, Suzanne	House Members Push Major PFAS Measures For Floor Debate Of Defense Bill					SciTech Premium	https://search.proquest.com/docview/2423788786?accountid=193063		2020-07-15	2021-10-09 00:58:16	2021-10-09 00:58:16
2020	Yohannan, Suzanne	HOUSE MEMBERS PUSH MAJOR PFAS MEASURE FOR DEFENSE BILL FLOOR DEBATE					SciTech Premium	https://search.proquest.com/docview/2424061723?accountid=193063		2020-07-17	2021-10-09 00:58:16	2021-10-09 00:58:16						News
2020	Yohannan, Suzanne	HOUSE LAWMAKERS LAUNCH EARLY PUSH FOR PFAS MEASURES IN DEFENSE BILL					SciTech Premium	https://search.proquest.com/docview/2388705514?accountid=193063		2020-04-13	2021-10-09 00:58:16	2021-10-09 00:58:16
2020	Yohannan, Suzanne	HOUSE DEMOCRATS' BID FOR SENATE TALKS ON PFAS BILL RUNS INTO GOP WALL					SciTech Premium	https://search.proquest.com/docview/2336197285?accountid=193063		2020-01-13	2021-10-09 00:58:16	2021-10-09 00:58:16
2020	Yohannan, Suzanne	EPA'S SDWA PROPOSAL FOR PFAS COULD SPUR ACTION ON WASTE REGULATIONS					SciTech Premium	x		2020-03-11	2021-10-09 00:58:16	2021-10-09 00:58:16
2020	Yohannan, Suzanne	DOD WEIGHS NEW POLICIES TO MANAGE WIDER SWATH OF PFAS RELEASES					SciTech Premium	https://search.proquest.com/docview/2384158815?accountid=193063		2020-03-30	2021-10-09 00:58:16	2021-10-09 00:58:16
2020	Yohannan, Suzanne	AS EPA ENFORCES LAW, INDUSTRY SEEKS TO CURB FUTURE TRI REPORTS FOR PFAS					SciTech Premium	https://search.proquest.com/docview/2363905989?accountid=193063		2020-02-26	2021-10-09 00:58:16	2021-10-09 00:58:16
2020	Yohannan, Suzanne	HOUSE LAWMAKERS LAUNCH EARLY PUSH FOR PFAS MEASURES IN DEFENSE BILL	Inside EPA				SciTech Premium	https://search.proquest.com/docview/2388705514?accountid=193063		2020-04-13	2021-10-09 00:58:16	2021-10-09 00:58:16						Arlington, VA
2019	Yohannan, Suzanne	EPA HEDGES ON REGULATORY DETERMINATION FOR PFAS, SPARKING CRITICISMS	Inside EPA's Defense Enviornment Alert,				SciTech Premium	https://search.proquest.com/docview/2186127378?accountid=193063		2019-02-14	2021-10-09 00:58:16	2021-10-09 00:58:16		1		5	36
2019	Yohannan, Suzanne	Senators Tout Bipartisanship On PFAS But Barrasso Seeks To Narrow Bills					SciTech Premium	https://search.proquest.com/docview/2233806529?accountid=193063		2019-06-03	2021-10-09 00:58:16	2021-10-09 00:58:16
2019	Yohannan, Suzanne	Senators Seek Broad GAO Probe Of DOD's PFAS Liabilities, Policy Stance					SciTech Premium	https://search.proquest.com/docview/2220170343?accountid=193063		2019-05-06	2021-10-09 00:58:16	2021-10-09 00:58:16
2019	Yohannan, Suzanne	Republicans Detail Concerns Over Bipartisan PFAS Bills, Seek EPA Input					SciTech Premium	https://search.proquest.com/docview/2230598549?accountid=193063		2019-05-27	2021-10-09 00:58:16	2021-10-09 00:58:16
2019	Yohannan, Suzanne	Rep. Kildee, Key Task Force Leader, Details Path For Advancing PFAS Bills					SciTech Premium	https://search.proquest.com/docview/2230598212?accountid=193063		2019-05-27	2021-10-09 00:58:16	2021-10-09 00:58:16
2019	Yohannan, Suzanne	House Seeks To Boost PFAS Funds But Policy Push Unlikely To Slow					SciTech Premium	https://search.proquest.com/docview/2230598995?accountid=193063		2019-05-27	2021-10-09 00:58:16	2021-10-09 00:58:16
2019	Yohannan, Suzanne	HOUSE GROUP SEES VOTES TO BLOCK 'SKINNY' NDAA IF IT LACKS PFAS POLICIES					SciTech Premium	https://search.proquest.com/docview/2312200544?accountid=193063		2019-11-06	2021-10-09 00:58:16	2021-10-09 00:58:16
2019	Yohannan, Suzanne	Groups Urge Lawmakers To Reconsider Defense Bill's PFAS Provisions					SciTech Premium	https://search.proquest.com/docview/2323047601?accountid=193063		2019-12-10	2021-10-09 00:58:16	2021-10-09 00:58:16
2019	Yohannan, Suzanne	GOVERNORS PRESS CONGRESS TO BACK PFAS MEASURES IN DEFENSE BILL					SciTech Premium	https://search.proquest.com/docview/2299105851?accountid=193063		2019-09-30	2021-10-09 00:58:16	2021-10-09 00:58:16
2019	Yohannan, Suzanne	EPA HEDGES ON REGULATORY DETERMINATION FOR PFAS, SPARKING CRITICISMS					SciTech Premium	https://search.proquest.com/docview/2186127378?accountid=193063		2019-02-27	2021-10-09 00:58:16	2021-10-09 00:58:16
2019	Yohannan, Suzanne	EPA DRAWS HOUSE PANEL SCRUTINY AMID FEARS OVER PFAS POLICY DELAYS					SciTech Premium	https://search.proquest.com/docview/2322640000?accountid=193063		2019-12-09	2021-10-09 00:58:16	2021-10-09 00:58:16
2019	Yohannan, Suzanne	Democrats Launch Broad Inter-Agency Inquiry Into EPA's PFAS Policies					SciTech Premium	https://search.proquest.com/docview/2190957517?accountid=193063		2019-03-13	2021-10-09 00:58:16	2021-10-09 00:58:16
2019	Yohannan, Suzanne	CHEMICAL COMPANIES BACK PFAS POLICIES, BOLSTERING LEGISLATIVE PUSH					SciTech Premium	https://search.proquest.com/docview/2296581436?accountid=193063		2019-09-25	2021-10-09 00:58:16	2021-10-09 00:58:16
2019	Yohannan, Suzanne	BIPARTISAN SENATE GROUP READIES NEW BILL TO ADDRESS PFAS CONCERNS					SciTech Premium	https://search.proquest.com/docview/2202769951?accountid=193063		2019-04-05	2021-10-09 00:58:16	2021-10-09 00:58:16
2019	Yohannan, Suzanne	AFTER NDAA FAILURE, HOUSE DEMOCRATS VOW 2020 FLOOR VOTE ON PFAS BILL					SciTech Premium	x		2019-12-23	2021-10-09 00:58:16	2021-10-09 00:58:16
2019	Yohannan, Suzanne	AFTER NDAA FAILURE, HOUSE DEMOCRATS VOW 2020 FLOOR VOTE ON PFAS BILL	Inside EPA				SciTech Premium	https://search.proquest.com/docview/2329722008?accountid=193063		2019-12-23	2021-10-09 00:58:16	2021-10-09 00:58:16						Arlington, VA
2019	Yohannan, Suzanne	Supporters Step Up Efforts To Include Strict PFAS Measures In Defense Bill	Inside EPA				SciTech Premium	https://search.proquest.com/docview/2309665718?accountid=193063		2019-10-29	2021-10-09 00:58:16	2021-10-09 00:58:16						Arlington, VA
2018	Yohannan, Suzanne	GREVATT'S RETIREMENT CREATES UNCERTAINTY OVER FATE OF EPA'S PFAS POLICY	Inside EPA Weekly Report				SciTech Premium	https://search.proquest.com/docview/2139022073?accountid=193063		2018	2021-10-09 00:58:16	2021-10-09 00:58:16						2018-11-29
2018	Yohannan, Suzanne	ENVIRONMENTALISTS CALL FOR BROADER EPA PFAS POLICIES UNDER SEVERAL LAWS					SciTech Premium	https://search.proquest.com/docview/2123652679?accountid=193063		2018-10-22	2021-10-09 00:58:16	2021-10-09 00:58:16
2020	Yohannan, Suzanne	2020-07-15					SciTech Premium	x		2020	2021-10-09 00:58:16	2021-10-09 00:58:16						House Members Push Major PFAS Measures For Floor Debate Of Defense Bill
2015	Yan, S.; Wang, J.; Dai, J.	Activation of sterol regulatory element-binding proteins in mice exposed to perfluorooctanoic acid for 28 days	Arch Toxicol		1432-0738 (Electronic) 0340-5761 (Linking)	10.1007/s00204-014-1322-7	PubMed	https://www.ncbi.nlm.nih.gov/pubmed/25092180	Perfluoroalkyl acids are widely used in numerous industrial and commercial applications due to their unique physical and chemical characteristics. Although perfluorooctanoic acid (PFOA) is associated with hepatomegaly through peroxisome proliferator-activated receptor alpha (PPARalpha) activation, liver fat accumulation and changes in gene expression related to fatty acid metabolism could still b…	2015-09	2021-10-09 00:58:16	2021-10-09 00:58:16		1569-78		9	89
2019	Witte, Edward B.	PFAS: Why the hysteria?	The National Law Review				Targeted Search	https://www.natlawreview.com/article/pfas-why-hysteria		2019-10-31	2021-10-09 00:58:17	2021-10-09 00:58:17				304	IX
2019	Wisconsin., State of	An Act to create 299.48 of the statutes; relating to: regulating fire fighting foam that contains certain contaminants and granting rule-making authority					Targeted Search	x		2019	2021-10-09 00:58:17	2021-10-09 00:58:17
2020	William Dean, Hollie Adejumo, Ariana Caiti, Patricia Garay, Alexander Harmata, Lucinda Li, Enrique Rodriguez, Srihari Sundar	Policy Analysis: A Framework for Regulation of New and Existing PFAS by EPA	Journal of Science Policy & Governance				SciTech Premium	https://www.sciencepolicyjournal.org/uploads/5/4/3/4/5434385/dean_adejumo_caiati_etal_jspg_v16.pdf		2020-04-13	2021-10-09 00:58:17	2021-10-09 00:58:17		14		1	16
2020	Welch Jr., R., Kinard, D.,; Marcus, M	Strategy to Assess the Impact of Per- and Polyfluoroalkyl Substances on Drinking Water in South Carolina	South Carolina Department of Health & Environmental Control				Targeted Search	https://www.scdhec.gov/sites/default/files/media/document/BOW%20PFAS%20Water%20Strategy.pdf		2020	2021-10-09 00:58:17	2021-10-09 00:58:17
2020	Washington State Legislature	Prohibition on the manufacture, sale, or distribution of certain food packaging—Safer alternatives assessment by department of ecology—Publication of findings—Report to legislature—Prohibition effective date contingent on findings					Targeted Search	https://apps.leg.wa.gov/rcw/default.aspx?cite=70A.222.070		2020	2021-10-09 00:58:17	2021-10-09 00:58:17
2007		FIREFIGHTING AGENTS AND EQUIPMENT—TOXIC CHEMICAL USE					Targeted Search	https://app.leg.wa.gov/RCW/dispo.aspx?cite=70.75A.005		2007	2021-10-09 00:58:17	2021-10-09 00:58:17
2020	Warburton, R	PFAS Found in Drinking Water Throughout Rhode Island	Eco RI News				Targeted Search	https://www.ecori.org/public-safety/2020/3/4/pfas-found-in-drinking-water-throughout-ri		2020	2021-10-09 00:58:17	2021-10-09 00:58:17
2015	Wang, Z.; Cousins, I. T.; Scheringer, M.; Hungerbuehler, K.	Hazard assessment of fluorinated alternatives to long-chain perfluoroalkyl acids (PFAAs) and their precursors: status quo, ongoing challenges and possible solutions	Environ Int		1873-6750 (Electronic) 0160-4120 (Linking)	10.1016/j.envint.2014.11.013	PubMed	https://www.ncbi.nlm.nih.gov/pubmed/25461427	Because of concerns over the impact of long-chain perfluoroalkyl acids (PFAAs) on humans and the environment, PFAAs and their precursors are being substituted by alternative substances including fluorinated alternatives that are structurally similar to the substances they replace. Using publicly accessible information, we aimed to identify the status quo of the hazard assessment of identified flu…	2015-02	2021-10-09 00:58:17	2021-10-09 00:58:17		172-9			75
2019	Walmer, Daniel	Strengthened PFA law means more guns turned in to Cumberland County sheriff's office					Business Source Complete	http://search.ebscohost.com/login.aspx?direct=true&AuthType=shib&db=plh&AN=2W6632341336&site=ehost-live&custid=s7416341		2019-10-28	2021-10-09 00:58:17	2021-10-09 00:58:17						Sentinel, The (Carlisle, PA)
2019	Wagner, Adam	NC State-led study shows Cape Fear River had 'incredibly high' levels of chemicals	The News & Observer				Targeted Search	https://www.newsobserver.com/news/business/article235963052.html		2019-10-10	2021-10-09 00:58:17	2021-10-09 00:58:17						Raleigh
2020	Villanueva, L	Firefighting Foam Lawsuit News: DOD Sued Over PFAS Incineration	Rx Injury Help				Targeted Search	https://www.rxinjuryhelp.com/news/2020/02/21/firefighting-foam-lawsuit-dod-pfas-incineration/		2020	2021-10-09 00:58:17	2021-10-09 00:58:17
2012	Vierke, L; Staude, C; Biegel-Engler, A; Drost, W; Schulte, C	Perfluorooctanoic acid (PFOA) - main concerns and regulatory developments in Europe from an environmental point of view					SciTech Premium	https://search.proquest.com/docview/1468338482?accountid=193063	Background: Perfluorooctanoic acid (PFOA) and perfluorooctane sulfonic acid (PFOS) are the most investigated substances of the group of per- and polyfluorinated chemicals (PFCs). Whereas for PFOS regulatory measures are already in force on international level (inclusion in Stockholm Convention on Persistent Organic Pollutants) such activities are missing for PFOA. The environmental concerns of PF…	2012	2021-10-09 00:58:17	2021-10-09 00:58:17
2009	US Food and Drug Administration	Indirect food additives: Paper and paperboard components					Targeted Search	https://www.accessdata.fda.gov/scripts/cdrh/cfdocs/cfcfr/CFRSearch.cfm?CFRPart=176		2009	2021-10-09 00:58:17	2021-10-09 00:58:17		21 CFR 176.170				Code of Federal Regulations
2019	US Department of State	Stockholm Convention on Persistent Organic Pollutants					Targeted Search	https://www.state.gov/key-topics-office-of-environmental-quality-and-transboundary-issues/stockholm-convention-on-persistent-organic-pollutants/		2019	2021-10-09 00:58:17	2021-10-09 00:58:17	2020-12-19
2009	Upham, B.L.; Park, J.S.; Babica, P.; Sovadinova, I.; Rummel, A.M.; Trosko, J.E.; Hirose, A.; Hasegawa, R.; Kanno, J.; Sai, K.	Structure-activity-dependent regulation of cell communication by perfluorinated fatty acids using in vivo and in vitro model systems					Targeted Search	x	Background: Perfluoroalkanoates, [e.g., perfluorooctanoate (PFOA)], are known peroxisome proliferators that induce hepatomegaly and hepatocarcinogenesis in rodents, and are classic non-genotoxic carcinogens that inhibit in vitro gap-junctional intercellular communication (GJIC). This inhibition of GJIC is known to be a function of perfluorinated carbon lengths ranging from 7 to 10.	2009	2021-10-09 00:58:17	2021-10-09 00:58:17
2020	University of Exeter	Grey Literature: What is Grey Literature?	LibGuides				Targeted Search	https://libguides.exeter.ac.uk/greylit		2020-09-09	2021-10-09 00:58:17	2021-10-09 00:58:17	2020-09-23
2018	U.S. Census Bureau	Cartographic Boundary Files –Shapefile: States[Data set]					Targeted Search	https://www.census.gov/geographies/mapping-files/time-series/geo/carto-boundary-file.html		2018	2021-10-09 00:58:17	2021-10-09 00:58:17
2015	U.S. Census Bureau	IGER/Line Shapefile, 2015, nation, U.S., Military Installation National Shapefile[Data set]					Targeted Search	https://catalog.data.gov/dataset/tiger-line-shapefile-2015-nation-u-s-military-installation-national-shapefile		2015	2021-10-09 00:58:17	2021-10-09 00:58:17
2020	Turay Jr., I	Ohio EPA to begin testing for ‘forever chemicals’ in drinking water	Dayton Daily News				Targeted Search	https://www.daytondailynews.com/news/local/ohio-epa-begin-testing-for-forever-chemicals-drinking-water/AnWEPDpMrl7G6zHoJeFQjP/		2020	2021-10-09 00:58:17	2021-10-09 00:58:17
2013	Tsang, H.; Cheung, T. Y.; Kodithuwakku, S. P.; Chai, J.; Yeung, W. S.; Wong, C. K.; Lee, K. F.	Perfluorooctanoate suppresses spheroid attachment on endometrial epithelial cells through peroxisome proliferator-activated receptor alpha and down-regulation of Wnt signaling	Reprod Toxicol		1873-1708 (Electronic) 0890-6238 (Linking)	10.1016/j.reprotox.2013.08.001	PubMed	https://www.ncbi.nlm.nih.gov/pubmed/23978332	Exposure of animals to perfluorooctanoic acid (PFOA), a surfactant used in emulsion polymerization processes causes early pregnancy loss, delayed growth and development of fetuses. The mechanisms of action are largely unknown. We studied the effect of PFOA on implantation using an in vitro spheroid-endometrial cell co-culture model. PFOA (10-100muM) significantly reduced Jeg-3 spheroid attachment…	2013-12	2021-10-09 00:58:17	2021-10-09 00:58:17		164-71			42
2018	Tricco, Andrea C; Lillie, Erin; Zarin, Wasifa; O'Brien, Kelly K; Colquhoun, Heather; Levac, Danielle; Moher, David; Peters, Micah DJ; Horsley, Tanya; Weeks, Laura	PRISMA extension for scoping reviews (PRISMA-ScR): checklist and explanation	Annals of internal medicine		0003-4819		Targeted Search	x		2018	2021-10-09 00:58:17	2021-10-09 00:58:17		467-473		7	169
1992	Thottassery, J.; Winberg, L.; Youssef, J.; Cunningham, M.; Badr, M.	Regulation of perfluorooctanoic acid--induced peroxisomal enzyme activities and hepatocellular growth by adrenal hormones	Hepatology		0270-9139 (Print) 0270-9139 (Linking)	10.1002/hep.1840150223	PubMed	https://www.ncbi.nlm.nih.gov/pubmed/1735536	A wide variety of compounds, including hypolipidemic drugs, plasticizers and other industrial chemicals, have been found to cause liver enlargement and hepatic peroxisome proliferation by mechanisms that are unclear. Although thyroid and sex hormones have been shown to modulate the hepatic response to these chemicals, the role of adrenal hormones in these phenomena is not clear, and a few studies…	1992-02	2021-10-09 00:58:17	2021-10-09 00:58:17		316-22		2	15
2019	Thorpe, Megan	DEQ Files Action to Addess PFAS Pollution, Cleanup	Comprehensive measure will protect public health and the enviornment				Targeted Search	https://deq.nc.gov/news/press-releases/2019/02/20/deq-files-action-address-pfas-pollution-cleanup		2019-02-20	2021-10-09 00:58:17	2021-10-09 00:58:17
2019	Thompson, S	Draft Interim Recommendations for Addressing Groundwater Contaminated with PFOA and PFOS, Docket #EPA-HQ-OLEM-2019-0229					Targeted Search	https://www.regulations.gov/document?D=EPA-HQ-OLEM-2019-0229-0237		2019	2021-10-09 00:58:17	2021-10-09 00:58:17						Oklahoma Department of Environmental Quality
	Therrien, J	Teflon Town: Part 1	VTDigger				Targeted Search	https://vtdigger.org/investigations/teflon-town-part-1/			2021-10-09 00:58:18	2021-10-09 00:58:18
2019	The State of New Hampshire	The Plymouth Village Water & Sewer District, Resource Management, Inc. Charles G. Hansen and 3M Company V. Robert R. Scott, as Commissioner of the New Hampshire Department of Enviornmental Services					Targeted Search	https://www.nhpr.org/sites/nhpr/files/201911/217-2019-cv-650_order_1126_nod.pdf		2019	2021-10-09 00:58:18	2021-10-09 00:58:18		23			217-2019-cv00650
2020	The PFAS Project	Issaquah, Washington	Northeastern University: Social Science Environmental Health Research Institute				Targeted Search	https://pfasproject.com/issaquah-washington/		2020	2021-10-09 00:58:18	2021-10-09 00:58:18
2020	The PFAS Project	Hoosick Falls, New York	Northeastern University: Social Science Environmental Health Research Institute				Targeted Search	https://pfasproject.com/hoosick-falls-new-york/		2020	2021-10-09 00:58:18	2021-10-09 00:58:18
2020	The PFAS Project	Fargo, North Dakota	Northeastern University: Social Science Environmental Health Research Institute				Targeted Search	https://pfasproject.com/fargo-north-dakota/		2020	2021-10-09 00:58:18	2021-10-09 00:58:18
2018	The PFAS Project	Firefighting foam contaminates millions of gallons of water in Sioux Falls, North Dakota	Northeastern University: Social Science Environmental Health Research Institute				Targeted Search	https://pfasproject.com/2018/11/08/firefighting-foam-contaminates-millions-of-gallons-of-water-in-sioux-falls-north-dakota/		2018	2021-10-09 00:58:18	2021-10-09 00:58:18
2006	The European Parliament and The Council of European Union	Directive 2006/122/ECOF The European Parliament and of the Council of 12 December 2006					Targeted Search	https://eur-lex.europa.eu/LexUriServ/LexUriServ.do?uri=OJ:L:2006:372:0032:0034:EN:PDF		2006	2021-10-09 00:58:18	2021-10-09 00:58:18
2006	The European Parliament and The Council of European Union	Directive 2006/122/ECOF The European Parliament and The Council of 12 December 2006 amending for the 30th time Council Directive 76/769/EEC on the approximation of the laws, regulations and administrative provisions of the Member States relating to restrictions on the marketing and use of certain dangerous substances and preparations (perfluorooctane sulfonates)	Official Journal of the European Union				Targeted Search	https://eur-lex.europa.eu/LexUriServ/LexUriServ.do?uri=OJ:L:2006:372:0032:0034:EN:PDF		2006-12-12	2021-10-09 00:58:18	2021-10-09 00:58:18
2020	Tennessee Department of Environment and Conservation	PFAS					Targeted Search	https://www.tn.gov/environment/program-areas/opsp-policy-and-sustainable-practices/policy/pfas.html#:~:text=EPA%20selected%20these%20six%20PFAS,Minimum%20Reporting%20Level%20(MRL).		2020	2021-10-09 00:58:18	2021-10-09 00:58:18
2012	Teng, Hongxiang	Overview of the development of the fluoropolymer industry	Applied Sciences				Targeted Search	x		2012	2021-10-09 00:58:18	2021-10-09 00:58:18		496-512		2	2
2019	Sznajder-Katarzy?ska, Katarzyna; Surma, Magdalena; Cie?lik, Iwona	A Review of Perfluoroalkyl Acids (PFAAs) in terms of Sources, Applications, Human Exposure, Dietary Intake, Toxicity, Legal Regulation, and Methods of Determination					SciTech Premium	https://search.proquest.com/docview/2245444245?accountid=193063	Per- and polyfluoroalkyl substances (PFASs) are widely distributed across the world and are expected to be of concern to human health and the environment. The review focuses on perfluoroalkyl acids (PFAAs) and, in particular, on the most frequently discussed perfluoroalkyl carboxylic acids (PFCAs) and perfluoroalkane sulfonic acids (PFSAs). In this study, some basic information concerning PFASs i…	2019	2021-10-09 00:58:18	2021-10-09 00:58:18
2020	Sylvia Carignan, Keshia Clukey, Emily Dooley,; Ebert, Alex	Nearly Half the Country Working on PFAS Rules as EPA Drags Feet					Targeted Search	https://news.bloomberglaw.com/environment-and-energy/nearly-half-the-country-working-on-pfas-rules-as-epa-drags-feet		2020	2021-10-09 00:58:18	2021-10-09 00:58:18
2015	Surma, Magdalena; Zieliński, Henryk	What do We Know about the Risk Arising from Perfluorinated Compounds	Polish Journal of Environmental Studies		1230-1485		Targeted Search	x		2015	2021-10-09 00:58:18	2021-10-09 00:58:18				2	24
2019	Sunderland, E. M.; Hu, X. C.; Dassuncao, C.; Tokranov, A. K.; Wagner, C. C.; Allen, J. G.	A review of the pathways of human exposure to poly- and perfluoroalkyl substances (PFASs) and present understanding of health effects	J Expo Sci Environ Epidemiol		1559-064X (Electronic) 1559-0631 (Linking)	10.1038/s41370-018-0094-1	PubMed	https://www.ncbi.nlm.nih.gov/pubmed/30470793	Here, we review present understanding of sources and trends in human exposure to poly- and perfluoroalkyl substances (PFASs) and epidemiologic evidence for impacts on cancer, immune function, metabolic outcomes, and neurodevelopment. More than 4000 PFASs have been manufactured by humans and hundreds have been detected in environmental samples. Direct exposures due to use in products can be quickl…	2019-03	2021-10-09 00:58:18	2021-10-09 00:58:18		131-147		2	29
2009	Suja, F.; Pramanik, B. K.; Zain, S. M.	Contamination, bioaccumulation and toxic effects of perfluorinated chemicals (PFCs) in the water environment: a review paper	Water Sci Technol		0273-1223 (Print) 0273-1223 (Linking)	10.2166/wst.2009.504	PubMed	https://www.ncbi.nlm.nih.gov/pubmed/19759456	Perfluorinated compounds such as perfluorooctane sulfonate (PFOS) and perfluorooctane acid (PFOA) have been recognized as emerging environmental pollutants because of their ubiquitous occurrence in the environment, biota and humans. The paper focuses on the distribution, bioaccumulation and toxic effects of PFOS and PFOA in the water. From the available literature, tap and surface water samples i…	2009	2021-10-09 00:58:18	2021-10-09 00:58:18		1533-44		6	60
2020	Stohler, S	Washington State Legislature Proposes More Action on Toxic PFAS	Toxic-Free Futures				Targeted Search	https://toxicfreefuture.org/washington-state-legislature-proposes-more-action-on-toxic-pfas/		2020	2021-10-09 00:58:18	2021-10-09 00:58:18
2019	Stockholm Convention	Ninth Meeting of the Conference of the Parties to the Stockholm Convention					Targeted Search	http://chm.pops.int/TheConvention/ConferenceoftheParties/Meetings/COP9/tabid/7521/Default.aspx		2019	2021-10-09 00:58:18	2021-10-09 00:58:18	2021-01-07
2019	Stockholm Convention	Stockholm Convention: Overview					Targeted Search	http://chm.pops.int/		2019	2021-10-09 00:58:18	2021-10-09 00:58:18	2020-12-19
2019	Stockholm Convention	Status of ratification					Targeted Search	http://www.pops.int/Countries/StatusofRatifications/PartiesandSignatoires/tabid/4500/Default.aspx		2019	2021-10-09 00:58:18	2021-10-09 00:58:18	2020-12-19
2019	Stockholm Convention	At COP-4 in 2009, the Conference of the Parties decided to list perfluorooctane sulfonic acid (PFOS), its salts and perfluorooctane sulfonyl fluoride (PFOSF) in Annex B to the Stockholm Convention (decision SC-4/17)					Targeted Search	http://chm.pops.int/Implementation/IndustrialPOPs/PFOS/Overview/tabid/5221/Default.aspx		2019	2021-10-09 00:58:18	2021-10-09 00:58:18	2020-12-19
2019	Stockholm Convention	History of the negotiations of the Stockholm Convention					Targeted Search	http://chm.pops.int/TheConvention/Overview/History/Overview/tabid/3549/Default.aspx		2019	2021-10-09 00:58:18	2021-10-09 00:58:18	2020-12-19
2018	Stewart, C	Lawyer on Dayton water safety suit: ‘The damages are significant here’	Dayton Daily News				Targeted Search	https://www.daytondailynews.com/news/dayton-water-safety-lawsuit-likely-biggest-date-against-firefighting-foam-makers/ANEo9wGQiXlRpL1sPrkXqI/		2018	2021-10-09 00:58:18	2021-10-09 00:58:18
2020	Steven	U.S. EPA Extends Comment Period on PFAS Safe Drinking Water Act Regulatory Determination to June 10, 2020					SciTech Premium	https://search.proquest.com/docview/2396398293?accountid=193063		2020-04-30	2021-10-09 00:58:18	2021-10-09 00:58:18
2019	Steven	PFAS Regulations Projected to Impose Billions of Dollars of Compliance Costs on Drinking Water Systems					SciTech Premium	https://search.proquest.com/docview/2320958203?accountid=193063		2019-12-04	2021-10-09 00:58:18	2021-10-09 00:58:18
1996	Sterchele, P. F.; Sun, H.; Peterson, R. E.; Vanden Heuvel, J. P.	Regulation of peroxisome proliferator-activated receptor-alpha mRNA in rat liver	Arch Biochem Biophys		0003-9861 (Print) 0003-9861 (Linking)	10.1006/abbi.1996.0077	PubMed	https://www.ncbi.nlm.nih.gov/pubmed/8611035	Chemical-induced peroxisome proliferation in rodent liver is postulated to occur via activation of members of the steroid hormone receptor superfamily, the peroxisome proliferation-activated receptors (PPARs). In the present study, the expression of the predominant liver subtype PPAR alpha was examined and compared to that of acyl-CoA oxidase (ACO), a marker for peroxisome proliferation and a pro…	1996-02-15	2021-10-09 00:58:18	2021-10-09 00:58:18		281-9		2	326
2013	Steenland, K.; Zhao, L.; Winquist, A.; Parks, C.	Ulcerative colitis and perfluorooctanoic acid (PFOA) in a highly exposed population of community residents and workers in the mid-Ohio valley	Environ Health Perspect		1552-9924 (Electronic) 0091-6765 (Linking)	10.1289/ehp.1206449	PubMed	https://www.ncbi.nlm.nih.gov/pubmed/23735465	BACKGROUND: Little is known about environmental determinants of autoimmune diseases. OBJECTIVES: We studied autoimmune diseases in relation to level of exposure to perfluorooctanoic acid (PFOA), which was introduced in the late 1940s and is now ubiquitous in the serum of residents of industrialized countries. METHODS: In 2008-2011 we interviewed 32,254 U.S. adults with high serum PFOA serum level…	2013-08	2021-10-09 00:58:18	2021-10-09 00:58:18		900-5		8	121
2010	Steenland, K., Fletcher, T., & Savitz, D.A.,	Epidemiologic Evidence on the Health Effects of Perfluorooctanoic Acid (PFOA)					PubMed	https://www.ncbi.nlm.nih.gov/pmc/articles/PMC2920088/#b73-ehp.0901827		2010-08	2021-10-09 00:58:18	2021-10-09 00:58:18				118(8): 1100–1108.
2019		Setting standards for certain contaminants, providing information relating to off-site disposal of certain waste, extending the time limit for emergency rule procedures, providing an exemption from emergency rule procedures, granting rule-making authority, and making an appropriation.					Targeted Search	gklaw.com/Godfrey-Kahn/Full-PDFs/StateofWI2019-2020Legislature-2019CompoundsBill.pdf		2019	2021-10-09 00:58:19	2021-10-09 00:58:19
2020	State of New Hampshire	Establishing a per and polyfluoroalkyl substances fund and programs and making an appropriation therefor					Targeted Search	http://gencourt.state.nh.us/bill_status/billText.aspx?sy=2020&v=SI&id=1948&txtFormat=html		2020	2021-10-09 00:58:19	2021-10-09 00:58:19					20-2809
2020	State of New Hampshire	Joint Informational Bulletin – PFAS/Class B Firefighting Foam					Targeted Search	https://www4.des.state.nh.us/nh-pfas-investigation/wp-content/uploads/PFAS-Foam-Fact-Sheet-FINAL.pdf		2020	2021-10-09 00:58:19	2021-10-09 00:58:19	2020-12-19
2019	State of Maine	An Act To Protect the Environment and Public Health by Further Reducing Toxic Chemials in Packaging					Targeted Search	http://www.mainelegislature.org/legis/bills/getPDF.asp?paper=HP1043&item=3&snum=129		2019-06-13	2021-10-09 00:58:19	2021-10-09 00:58:19		12
2019	State of Maine	An Act To Protect the Environment and Public Health by Further Reducing Toxic Chemicals in Packaging					Targeted Search	http://www.mainelegislature.org/legis/bills/getPDF.asp?paper=HP1043&item=1&snum=129		2019	2021-10-09 00:58:19	2021-10-09 00:58:19
2020	State and Environemental Impact Center	PFAS Federal Legislation					Targeted Search	https://www.law.nyu.edu/centers/state-impact/press-publications/research/pfas-federal-legislation#:~:text=Per%2D%20and%20polyfluoroalkyl%20substances%20(PFAS,and%20birth%20and%20developmental%20disorders		2020-12-09	2021-10-09 00:58:19	2021-10-09 00:58:19	2020-12-12
2020	Spencer, Jim	U.S. House passes bill mandating action on PFAS; unclear if Senate will consider it					Business Source Complete	http://search.ebscohost.com/login.aspx?direct=true&AuthType=shib&db=plh&AN=2W63244337339&site=ehost-live&custid=s7416341		2020-01-10	2021-10-09 00:58:19	2021-10-09 00:58:19						Star Tribune (Minneapolis, MN)
2019	Spencer, J	Judge allows PFAS suit in Ohio to proceed against 3M, other companies	The Star Tribune				Targeted Search	https://www.startribune.com/judge-allows-pfas-suit-in-ohio-to-proceed-against-3m-other-companies/561821162/?refresh=true		2019	2021-10-09 00:58:19	2021-10-09 00:58:19
2019	Spencer, Jim	New federal laws on PFAS could generate big price tag for 3M					Business Source Complete	http://search.ebscohost.com/login.aspx?direct=true&AuthType=shib&db=plh&AN=2W64008436440&site=ehost-live&custid=s7416341		2019-07-15	2021-10-09 00:58:19	2021-10-09 00:58:19						Star Tribune (Minneapolis, MN)
2019	Spencer, Jim	Advocacy group says stronger PFAS restrictions taken out of military spending bill					Business Source Complete	http://search.ebscohost.com/login.aspx?direct=true&AuthType=shib&db=plh&AN=2W6701170531&site=ehost-live&custid=s7416341		2019-12-19	2021-10-09 00:58:19	2021-10-09 00:58:19						Star Tribune (Minneapolis, MN)
2020	Spangler, Todd	Trump threatens to veto Dingell bill that would clean up PFAS in Michigan, US					Business Source Complete	http://search.ebscohost.com/login.aspx?direct=true&AuthType=shib&db=plh&AN=2W6402053366&site=ehost-live&custid=s7416341		2020-01-10	2021-10-09 00:58:19	2021-10-09 00:58:19						Detroit Free Press (MI)
2019	Spangler, Todd	Trump administration, GOP strip out PFAS standard, cleanup requirements from defense bill					Business Source Complete	http://search.ebscohost.com/login.aspx?direct=true&AuthType=shib&db=plh&AN=2W61981023954&site=ehost-live&custid=s7416341		2019-12-10	2021-10-09 00:58:19	2021-10-09 00:58:19						Detroit Free Press (MI)
2019	Spangler, Todd	Trump administration threatens veto of bill that combats PFAS contamination					Business Source Complete	http://search.ebscohost.com/login.aspx?direct=true&AuthType=shib&db=plh&AN=2W61965505810&site=ehost-live&custid=s7416341		2019-07-10	2021-10-09 00:58:19	2021-10-09 00:58:19						Detroit Free Press (MI)
2015	South Carolina Rural Water Association	PFAS					Targeted Search	https://scrwa.org/pfas/		2015	2021-10-09 00:58:19	2021-10-09 00:58:19
2020	South Australia Environmental Protection Authority	South Australia Bans PFAS					Targeted Search	https://www.epa.sa.gov.au/articles/2018/04/16/south_australia_bans_pfas		2020	2021-10-09 00:58:19	2021-10-09 00:58:19	2020-12-19
2019	Sonkar, R.; Kay, M. K.; Choudhury, M.	PFOS Modulates Interactive Epigenetic Regulation in First-Trimester Human Trophoblast Cell Line HTR-8/SVneo	Chem Res Toxicol		1520-5010 (Electronic) 0893-228X (Linking)	10.1021/acs.chemrestox.9b00198	PubMed	https://www.ncbi.nlm.nih.gov/pubmed/31508952	Organic compounds have been linked to adverse pregnancy complications. Perfluorooctanesulfonic acid (PFOS), a man-made fluorosurfactant and global pollutant, has been shown to induce oxidative stress in various cell types. Oxidative stress plays a key role in leading several placental diseases including preeclampsia (PE), gestational diabetes, spontaneous abortion, preterm labor, and intrauterine…	2019-10-21	2021-10-09 00:58:19	2021-10-09 00:58:19		2016-2027		10	32
1949	Simons, JH	presented before the Division of Physical and Inorganic Chemistry of the American Chemical Society, Portland, Oregon, September 1948	J. Eleclrochcm. Soc				Business Source Complete	x		1949	2021-10-09 00:58:19	2021-10-09 00:58:19		47			95
2019	Simon JA, Abrams S, Bradburne T, .; et al.	PFAS Experts Symposium: Statements on regulatory policy,chemistry and analytics, toxicology, transport/fate, andremediation for per‐and polyfluoroalkyl substances (PFAS)contamination issues	Remediation				Business Source Complete	x	Regulatory and policy issues: The response by many states and the US EnvironmentalProtection Agency (USEPA) to media exposure and public pressure related to PFAScontamination is to relatively quickly initiate programs to regulate PFAS sites. Thisincludes the USEPA establishing relatively low lifetime health advisory levels for PFASin drinking water and even more stringent guidance and standards i…	2019	2021-10-09 00:58:19	2021-10-09 00:58:19		31-48			29
2019	Simon, John A; Abrams, Stew; Bradburne, Tim; Bryant, Dan; Burns, Matthew; Cassidy, Daniel; Cherry, John; Chiang, Sheau?Yun; Cox, Douglas; Crimi, Michelle; Denly, Elizabeth; DiGuiseppi, Bill; Fenstermacher, Jim; Fiorenza, Stephanie; Guarnaccia, Joseph; Hagelin, Nathan; Hall, Linda; Hesemann, John; Houtz, Erika; Koenigsberg, Stephen S; Lauzon, Francois; Longsworth, Jeffrey; Maher, Tom; McGrath, Ang…	PFAS Experts Symposium: Statements on regulatory policy, chemistry and analytics, toxicology, transport/fate, and remediation for per? and polyfluoroalkyl substances (PFAS) contamination issues					SciTech Premium	https://search.proquest.com/docview/2288322796?accountid=193063	Sixty leading members of the scientific, engineering, regulatory, and legal communities assembled for the PFAS Experts Symposium in Arlington, Virginia on May 20 and 21, 2019 to discuss issues related to per? and polyfluoroalkyl substances (PFAS) based on the quickly evolving developments of PFAS regulations, chemistry and analytics, transport and fate concepts, toxicology, and remediation techno…	2019	2021-10-09 00:58:19	2021-10-09 00:58:19
2019	Simon, John A	Editor's perspective—PFAS Experts Symposium identifies problematic issues with the state of PFAS science, remediation technologies, and policy					SciTech Premium	https://search.proquest.com/docview/2288322383?accountid=193063		2019	2021-10-09 00:58:19	2021-10-09 00:58:19
2018	Silverman, Gerald	Glass Half-Full on State Solutions to Chemicals in Water	Bloomberg Law				Targeted Search	https://news.bloomberglaw.com/environment-and-energy/glass-half-full-on-state-solutions-to-chemicals-in-water-corrected		2018-09-18	2021-10-09 00:58:19	2021-10-09 00:58:19
2012	Silk, K. J.; Nazione, S.; Neuberger, L.; Smith, S.; Atkin, C.	Investigating the impact of message format, involvement, scientific literacy, and education on attitude toward reducing cancer risk through regulation	J Cancer Educ		1543-0154 (Electronic) 0885-8195 (Linking)	10.1007/s13187-011-0287-y	PubMed	https://www.ncbi.nlm.nih.gov/pubmed/22124892	Recent research links perfluorooctanoic acid (PFOA) to increased breast cancer risk. Efforts to inform the lay public about potential risks associated with PFOA need to be accessible in their content as many individuals, including highly educated ones, have low scientific literacy. This study investigates the role of message format, as well as personal involvement, scientific literacy, and educat…	2012-03	2021-10-09 00:58:19	2021-10-09 00:58:19		172-8		1	27
2019	Sholtis, B	A Third of PA. Drinking Water Samples Contained Toxic PFAS Chemicals	The Allegheny Front				Targeted Search	https://www.pennlive.com/news/2019/04/pennsylvania-plans-to-begin-testing-drinking-water-for-pfas-toxins.html		2019	2021-10-09 00:58:19	2021-10-09 00:58:19
2010	Shi, Z.; Feng, Y.; Wang, J.; Zhang, H.; Ding, L.; Dai, J.	Perfluorododecanoic acid-induced steroidogenic inhibition is associated with steroidogenic acute regulatory protein and reactive oxygen species in cAMP-stimulated Leydig cells	Toxicol Sci		1096-0929 (Electronic) 1096-0929 (Linking)	10.1093/toxsci/kfq014	PubMed	https://www.ncbi.nlm.nih.gov/pubmed/20100736	Perfluorododecanoic acid (PFDoA) can be detected in environmental matrices and human serum and has been shown to inhibit testicular steroidogenesis in rats. However, the mechanisms that are responsible for the toxic effects of PFDoA remain unknown. The aims of this study were to investigate the mechanism of steroidogenesis inhibition by PFDoA and to identify the molecular target of PFDoA in Leydi…	2010-04	2021-10-09 00:58:19	2021-10-09 00:58:19		285-94		2	114
2020	Schmidt, Mitchell	Restrictions on PFAS in firefighting foams signed into law					Business Source Complete	http://search.ebscohost.com/login.aspx?direct=true&AuthType=shib&db=plh&AN=2W63097540402&site=ehost-live&custid=s7416341		2020-02-20	2021-10-09 00:58:19	2021-10-09 00:58:19						Wisconsin State Journal, The (Madison, WI)
2020	Schmidt, Mitchell	PFAS bills face opposition from industry groups, short timeline before session adjournment					Business Source Complete	http://search.ebscohost.com/login.aspx?direct=true&AuthType=shib&db=plh&AN=2W6409341866&site=ehost-live&custid=s7416341		2020-02-10	2021-10-09 00:58:19	2021-10-09 00:58:19						Wisconsin State Journal, The (Madison, WI)
2020	Schmidt, Mitchell	Assembly Republicans push through last minute PFAS bill					Business Source Complete	http://search.ebscohost.com/login.aspx?direct=true&AuthType=shib&db=plh&AN=2W62043803469&site=ehost-live&custid=s7416341		2020-02-21	2021-10-09 00:58:19	2021-10-09 00:58:19						Wisconsin State Journal, The (Madison, WI)
1993	Satoh, A.; Sasago, S.; Takahashi, S.; Kato, N.	Regulation of xanthine dehydrogenase in rat liver in response to peroxisome proliferators	Biochem Biophys Res Commun		0006-291X (Print) 0006-291X (Linking)	10.1006/bbrc.1993.2109	PubMed	https://www.ncbi.nlm.nih.gov/pubmed/8373410	Previously we found a depression in the activity of hepatic xanthine dehydrogenase in rats fed clofibrate or di(2-ethylhexyl)phthalate. The present study further demonstrated that dietary addition of other peroxisome proliferators, including bezafibrate, dehydroepiandrosterone and perfluoro-n-octanoic acid also depressed activity of hepatic xanthine dehydrogenase in rats. Western and Northern blo…	1993-09-15	2021-10-09 00:58:19	2021-10-09 00:58:19		751-7		2	195
2019	Sant, K. E.; Venezia, O. L.; Sinno, P. P.; Timme-Laragy, A. R.	Perfluorobutanesulfonic Acid Disrupts Pancreatic Organogenesis and Regulation of Lipid Metabolism in the Zebrafish, Danio rerio	Toxicol Sci		1096-0929 (Electronic) 1096-0929 (Linking)	10.1093/toxsci/kfy237	PubMed	https://www.ncbi.nlm.nih.gov/pubmed/30239974	Following the phase-out of highly persistent perfluorosulfonates in the United States from non-stick and stain-resistant products in the early 2000s, perfluorobutanesulfonic acid (PFBS) has replaced these compounds as a primary surfactant. Measurements of PFBS in environmental and human samples have been rising in recent years, raising concerns about potential negative health effects. We previous…	2019-01-01	2021-10-09 00:58:20	2021-10-09 00:58:20		258-268		1	167
2019	Salim, Michael W. Murray; Oday	The Science and Policy of PFASs in the Great Lakes RegionA ROADMAP FOR LOCAL, STATE AND FEDERAL ACTION					Targeted Search	x		2019	2021-10-09 00:58:20	2021-10-09 00:58:20
2013	Saikat, S., Kreis, I., Davies, B., Bridgman, S., & Kamanyire, R.	The Impact of PFOS on Health in the General Population: A Review	Enviornmental Science: Process & Impacts				Targeted Search	x		2013	2021-10-09 00:58:20	2021-10-09 00:58:20		329-335			15(2)
2020	Safer States	PFAS in Food and Water	Toxic Chemicals				Targeted Search	https://www.saferstates.com/toxic-chemicals/pfas/		2020	2021-10-09 00:58:20	2021-10-09 00:58:20	2020-12-12
2012	S.C. Chang, . P.E. Noker, . G.S. Gorman,. S.J. Gibson,. J.A. Hart,. D.J. Ehresman,. J.L. Butenhoff,.	Comparative pharmacokinetics of perfluoroocatanesulfonate (PFOS) in rats, mice, and monkeys	Reproductive Toxicology,				Targeted Search	https://doi.org/10.1016/j.reprotox.2011.07.002		2012	2021-10-09 00:58:20	2021-10-09 00:58:20		428-440			33
2020	Ropeik, Annie	Bipartisan Support For Bills To Reauthorize New State PFAS Limits, Help Towns Cover Costs	New Hampshire Public Radio				Targeted Search	https://www.nhpr.org/post/bipartisan-support-bills-reauthorize-new-state-pfas-limits-help-towns-cover-costs#stream/0		2020-02-04	2021-10-09 00:58:20	2021-10-09 00:58:20						New Hampshire
2019	Ropeik, Annie	As Federal Regulations Lag, States Take Action Against PFAS Chemicals					Business Source Complete	http://search.ebscohost.com/login.aspx?direct=true&AuthType=shib&db=plh&AN=6XN2019071604&site=ehost-live&custid=s7416341		2019-07-16	2021-10-09 00:58:20	2021-10-09 00:58:20						Morning Edition (NPR)
2018	ROCHE, JIM	Science-based PFAS regulations are required: The process of setting acceptable standards should not be driven by emotion					Business Source Complete	http://search.ebscohost.com/login.aspx?direct=true&AuthType=shib&db=plh&AN=133534102&site=ehost-live&custid=s7416341	The article discusses regulations set by the New Hampshire Department of Environmental Services for perfluoroalkyl and polyfluoroalkyl substances (PFAS).	2018-12-07	2021-10-09 00:58:20	2021-10-09 00:58:20						New Hampshire Business Review
2018	Roberts, Lauren	Bill’s PFAS promise					Business Source Complete	http://search.ebscohost.com/login.aspx?direct=true&AuthType=shib&db=plh&AN=9X9NTNNEWSMMGLSTRY000374046426&site=ehost-live&custid=s7416341		2018-06-12	2021-10-09 00:58:20	2021-10-09 00:58:20						Northern Territory News (includes Sunday Territorian)
2010	Ritter, Stephen K	Fluorochemicals go short	Chemical & engineering news		0009-2347		Targeted Search	x		2010	2021-10-09 00:58:20	2021-10-09 00:58:20		2021-12-17		5	88
2020	Richmond, T.	Wisconsin Assembly passes bill to combat PFAS pollution	Associated Press				Targeted Search	https://apnews.com/article/29e981713e460e94a8e90d54f20763cf		2020	2021-10-09 00:58:20	2021-10-09 00:58:20
2019	Reynolds, Dave; Yohannan, Suzanne	Despite Bipartisan Support, Officials Doubt PFAS Bills' Prospects	Inside EPA's Defense Environment Alert				SciTech Premium	https://search.proquest.com/docview/2210085747?accountid=193063		2019	2021-10-09 00:58:20	2021-10-09 00:58:20						Arlington
2019	Resneck, Jacob	Despite contamination, state will continue using PFAS-linked firefighting foam					Targeted Search	https://www.alaskapublic.org/2019/10/25/despite-contamination-state-will-continue-using-pfas-linked-firefighting-foam/		2019	2021-10-09 00:58:20	2021-10-09 00:58:20
2010	Ren, H.; Vallanat, B.; Brown-Borg, H. M.; Currie, R.; Corton, J. C.	Regulation of Proteome Maintenance Gene Expression by Activators of Peroxisome Proliferator-Activated Receptor alpha	PPAR Res		1687-4765 (Electronic)	10.1155/2010/727194	PubMed	https://www.ncbi.nlm.nih.gov/pubmed/21318169	The nuclear receptor peroxisome proliferator-activated receptor alpha (PPARalpha) is activated by a large number of xenobiotic and hypolipidemic compounds called peroxisome proliferator chemicals (PPCs). One agonist of PPARalpha (WY-14,643) regulates responses in the mouse liver to chemical stress in part by altering expression of genes involved in proteome maintenance (PM) including protein chap…	2010	2021-10-09 00:58:20	2021-10-09 00:58:20		727194			2010
2020	Reilly, Briana	Late-night Assembly push targeting PFAS could face roadblocks in Wisconsin Senate	The Capital Times				Targeted Search	https://madison.com/ct/news/local/govt-and-politics/late-night-assembly-push-targeting-pfas-could-face-roadblocks-in-wisconsin-senate/article_8651b563-aff7-50fc-b35a-9ea6937ea462.html		2020	2021-10-09 00:58:20	2021-10-09 00:58:20
2020	Reilly, Briana	Agency heads, bills on PFAS, homelessness, opioids up for votes Tuesday					Business Source Complete	http://search.ebscohost.com/login.aspx?direct=true&AuthType=shib&db=plh&AN=2W63249310152&site=ehost-live&custid=s7416341		2020-01-21	2021-10-09 00:58:20	2021-10-09 00:58:20						Wisconsin State Journal, The (Madison, WI)
2018	Reade, Anna	EPA Finds Replacements for Toxic “Teflon” Chemicals Toxic					Targeted Search	https://www.nrdc.org/experts/anna-reade/epa-finds-replacements-toxic-teflon-chemicals-are-also#:~:text=GenX%20and%20PFBS%20are%20being,in%20exposed%20people%20and%20wildlife		2018	2021-10-09 00:58:20	2021-10-09 00:58:20	2020-12-12
2017	Rappazzo, K. M.; Coffman, E.; Hines, E. P.	Exposure to Perfluorinated Alkyl Substances and Health Outcomes in Children: A Systematic Review of the Epidemiologic Literature	Int J Environ Res Public Health		1660-4601 (Electronic) 1660-4601 (Linking)	10.3390/ijerph14070691	PubMed	https://www.ncbi.nlm.nih.gov/pubmed/28654008	Perfluoroalkyl substances (PFAS), chemicals used to make products stain and stick resistant, have been linked to health effects in adults and adverse birth outcomes. A growing body of literature also addresses health effects in children exposed to PFAS. This review summarizes the epidemiologic evidence for relationships between prenatal and/or childhood exposure to PFAS and health outcomes in chi…	2017-06-27	2021-10-09 00:58:20	2021-10-09 00:58:20				7	14
2016	Rankin, K.; Mabury, S. A.; Jenkins, T. M.; Washington, J. W.	A North American and global survey of perfluoroalkyl substances in surface soils: Distribution patterns and mode of occurrence	Chemosphere		1879-1298 (Electronic) 0045-6535 (Linking)	10.1016/j.chemosphere.2016.06.109	PubMed	https://www.ncbi.nlm.nih.gov/pubmed/27441993	The distribution of 32 per/polyfluoroalkyl substances (PFASs) in surface soils was determined at 62 locations representing all continents (North America n = 33, Europe n = 10, Asia n = 6, Africa n = 5, Australia n = 4, South America n = 3 and Antarctica n = 1) using ultra performance liquid chromatography tandem mass spectrometry (UPLC-MS/MS) systems. Quantifiable levels of perfluoroalkyl carboxy…	2016-10	2021-10-09 00:58:20	2021-10-09 00:58:20		333-341			161
2020	Queensland Government	Firefighting foam management policy	PFAS in Queensland				Targeted Search	https://www.qld.gov.au/environment/pollution/management/disasters/investigation-pfas/firefighting-foam		2020	2021-10-09 00:58:20	2021-10-09 00:58:20	2020-12-19
	Quality, Virginia Department of Environmental	Per- and Polyfluoroalkyl Substances					Targeted Search	https://www.deq.virginia.gov/ConnectWithDEQ/EnvironmentalInformation/PFAS.aspx			2021-10-09 00:58:20	2021-10-09 00:58:20
2018	Quality, North Dakota Department of Environmental	North Dakota 2018 Per- and Polyfluoroalkyl Substances (PFAS) Presence/Absence Survey					Targeted Search	https://deq.nd.gov/Publications/MF/PFAS_Report.pdf		2018	2021-10-09 00:58:20	2021-10-09 00:58:20
2020	Programme, UNO Environment	Stockholm Convention: Protecting Human Health and the Environment from Persistent Organic Pollutants					Targeted Search	http://chm.pops.int/Home/tabid/2121/Default.aspx		2020	2021-10-09 00:58:20	2021-10-09 00:58:20
2020	Presentato, A.; Lampis, S.; Vantini, A.; Manea, F.; Daprà, F.; Zuccoli, S.; Vallini, G	On the Ability of Perfluorohexane Sulfonate (PFHxS) Bioaccumulation by Two Pseudomonas sp. Strains Isolated from PFAS-Contaminated Environmental Matrices	Microorganisms			10.3390/microorganisms8010092	PubMed	https://www.ncbi.nlm.nih.gov/pmc/articles/PMC5834591/		2020	2021-10-09 00:58:20	2021-10-09 00:58:20		92		1	8
2017	Post, Gloria B; Gleason, Jessie A; Cooper, Keith R	Key scientific issues in developing drinking water guidelines for perfluoroalkyl acids: Contaminants of emerging concern	PLoS biology		1544-9173		Targeted Search	x		2017	2021-10-09 00:58:20	2021-10-09 00:58:20		e2002855		12	15
2021	Post, Gloria B	Recent US state and federal drinking water guidelines for per‐and polyfluoroalkyl substances	Environmental Toxicology and Chemistry		0730-7268		Targeted Search	x		2021	2021-10-09 00:58:20	2021-10-09 00:58:20		550-563		3	40
2019	Pontius, Frederick	Regulation of Perfluorooctanoic Acid (PFOA) and Perfluorooctane Sulfonic Acid (PFOS) in Drinking Water: A Comprehensive Review					SciTech Premium	https://search.proquest.com/docview/2388778674?accountid=193063	Perfluorooctanoic acid (PFOA) and perfluorooctane sulfonic acid (PFOS) are receiving global attention due to their persistence in the environment through wastewater effluent discharges and past improper industrial waste disposal. They are resistant to biological degradation and if present in wastewater are discharged into the environment. The US Environmental Protection Agency (USEPA) issued drin…	2019-09-26	2021-10-09 00:58:21	2021-10-09 00:58:21
2012	Place, Benjamin J; Field, Jennifer A	Identification of novel fluorochemicals in aqueous film-forming foams used by the US military	Environmental science & technology		0013-936X		Targeted Search	x		2012	2021-10-09 00:58:21	2021-10-09 00:58:21		7120-7127		13	46
2014	Pereiro, N.; Moyano, R.; Blanco, A.; Lafuente, A.	Regulation of corticosterone secretion is modified by PFOS exposure at different levels of the hypothalamic-pituitary-adrenal axis in adult male rats	Toxicol Lett		1879-3169 (Electronic) 0378-4274 (Linking)	10.1016/j.toxlet.2014.01.003	PubMed	https://www.ncbi.nlm.nih.gov/pubmed/24440345	Perfluorooctane sulfonate (PFOS) is a fluorinated compound and a Persistent Organic Pollutant which can disrupt the endocrine system. This work was undertaken to evaluate the possible effects of PFOS exposure on the regulation of corticosterone secretion in adrenal and pituitary glands and at hypothalamic level in adult male rat, and to evaluate the possible morphological alterations induced by P…	2014-10-15	2021-10-09 00:58:21	2021-10-09 00:58:21		252-62		2	230
2019	Pelch, K. E.; Reade, A.; Wolffe, T. A. M.; Kwiatkowski, C. F.	PFAS health effects database: Protocol for a systematic evidence map	Environ Int		1873-6750 (Electronic) 0160-4120 (Linking)	10.1016/j.envint.2019.05.045	PubMed	https://www.ncbi.nlm.nih.gov/pubmed/31284092	BACKGROUND: Per- and polyfluoroalkyl substances (PFAS) confer waterproof, greaseproof, and non-stick properties when added to consumer products. They are also used for industrial purposes including in aqueous film forming foams for firefighting. PFAS are ubiquitous in the environment, are widely detected in human biomonitoring studies, and are of growing regulatory concern across federal, state, …	2019-09	2021-10-09 00:58:21	2021-10-09 00:58:21		104851			130
2019	Payne, Kate	Iowa Officials Launch PFAS Working Group To Address Risks To Drinking Water					Targeted Search	https://www.iowapublicradio.org/health/2019-07-19/iowa-officials-launch-pfas-working-group-to-address-risks-to-drinking-water#stream/0		2019	2021-10-09 00:58:21	2021-10-09 00:58:21
2020	Paul, Patrick J.	PFAS Gaining Legislative and Regulatory Traction					SciTech Premium	https://search.proquest.com/docview/2400104179?accountid=193063	According to EPA, certain PFAS can accumulate and remain in the human body for extended periods. [...]on September 23, 2019, the Centers for Disease Control and Prevention (CDC) and Agency for Toxic Substances and Disease Registry announced the start of a multi-site health study to investigate the relationship between drinking water contaminated with PFAS and health outcomes in potentially expose…	2020	2021-10-09 00:58:21	2021-10-09 00:58:21
2020	Paukner, Michaela	Kaul files comments on PFAS regulation, joins generic drug antitrust complaint					Business Source Complete	http://search.ebscohost.com/login.aspx?direct=true&AuthType=shib&db=plh&AN=L54200687WLJO&site=ehost-live&custid=s7416341		2020-06-10	2021-10-09 00:58:21	2021-10-09 00:58:21						Wisconsin Law Journal (Milwaukee, WI)
2019	Patterson, B	W.Va. Democratic Lawmakers Announce Plans To Tackle PFAS Chemicals	WV Public Broadcasting				Targeted Search	https://www.wvpublic.org/post/wva-democratic-lawmakers-announce-plans-tackle-pfas-chemicals#stream/0		2019	2021-10-09 00:58:21	2021-10-09 00:58:21
2020	Paskus, L	New Mexico grapples with its ‘forever’ chemicals	High Country News				Targeted Search	https://www.hcn.org/articles/pollution-new-mexico-grapples-with-pfas-pollution.		2020	2021-10-09 00:58:21	2021-10-09 00:58:21
2018	Parliament of Australia	Standards and legislation					Targeted Search	https://www.aph.gov.au/Parliamentary_Business/Committees/Joint/Foreign_Affairs_Defence_and_Trade/InquiryintoPFAS/Report_1/section?id=committees%2Freportjnt%2F024207%2F26483		2018	2021-10-09 00:58:21	2021-10-09 00:58:21	2020-12-19
2019	Park, M. H.; Gutierrez-Garcia, A. K.; Choudhury, M.	Mono-(2-ethylhexyl) Phthalate Aggravates Inflammatory Response via Sirtuin Regulation and Inflammasome Activation in RAW 264.7 Cells	Chem Res Toxicol		1520-5010 (Electronic) 0893-228X (Linking)	10.1021/acs.chemrestox.9b00101	PubMed	https://www.ncbi.nlm.nih.gov/pubmed/31016965	Artificial environmental endocrine disrupting chemicals (EDCs) exert public health concerns. Exposure to EDCs may induce various disorders in the cardiometabolic system. However, the underlying mechanisms remain largely unknown. Over the past decade, an abundance of evidence has emerged demonstrating a close link between cardiometabolic disorders and inflammation. The aim of the present study was…	2019-05-20	2021-10-09 00:58:21	2021-10-09 00:58:21		935-942		5	32
2011	Pappas, Cleo; Williams, Irene	Grey literature: its emerging importance	Journal of Hospital Librarianship		1532-3269		Targeted Search	x		2011	2021-10-09 00:58:21	2021-10-09 00:58:21		228-234		3	11
2018	Palermo, A.; Forsberg, E. M.; Warth, B.; Aisporna, A. E.; Billings, E.; Kuang, E.; Benton, H. P.; Berry, D.; Siuzdak, G.	Fluorinated Gold Nanoparticles for Nanostructure Imaging Mass Spectrometry	ACS Nano		1936-086X (Electronic) 1936-0851 (Linking)	10.1021/acsnano.8b02376	PubMed	https://www.ncbi.nlm.nih.gov/pubmed/29966083	Nanostructure imaging mass spectrometry (NIMS) with fluorinated gold nanoparticles (f-AuNPs) is a nanoparticle assisted laser desorption/ionization approach that requires low laser energy and has demonstrated high sensitivity. Here we describe NIMS with f-AuNPs for the comprehensive analysis of metabolites in biological tissues. F-AuNPs assist in desorption/ionization by laser-induced release of …	2018-07-24	2021-10-09 00:58:21	2021-10-09 00:58:21		6938-6948		7	12
2021	Organisation for Economic Co-operation and Development	Portal on Per and Poly Fluorinated Chemicals					Targeted Search	https://www.oecd.org/chemicalsafety/portal-perfluorinated-chemicals/countryinformation/china.htm		2021	2021-10-09 00:58:21	2021-10-09 00:58:21	2021-01-02
2002	Organisation for Economic Co-operation and Development	Co-operation on Existing Chemicals: Hazard Assessment of Perfluorooctane Sulfonate (PFOS) and its Salts					Targeted Search	https://www.oecd.org/env/ehs/risk-assessment/2382880.pdf		2002	2021-10-09 00:58:21	2021-10-09 00:58:21
	Oregon Health Authority	Emerging Contaminants in Drinking Water					Targeted Search	https://www.oregon.gov/oha/PH/HEALTHYENVIRONMENTS/DRINKINGWATER/OPERATIONS/Pages/EmergingContaminants.aspx			2021-10-09 00:58:21	2021-10-09 00:58:21						Oregon Drinking Water Services
2019	Olson, Kris	In Massachusetts environmental law, PFAS coming to the fore					Business Source Complete	http://search.ebscohost.com/login.aspx?direct=true&AuthType=shib&db=plh&AN=L54137892MSLW&site=ehost-live&custid=s7416341		2019-07-19	2021-10-09 00:58:21	2021-10-09 00:58:21						Massachusetts Lawyers Weekly
2009	Okazoe, Takashi	Overview on the history of organofluorine chemistry from the viewpoint of material industry	Proceedings of the Japan Academy, Series B		0386-2208		Targeted Search	x		2009	2021-10-09 00:58:21	2021-10-09 00:58:21		276-289		8	85
2019	Ohio Environmental Protection Agency	Ohio Per- and Polyfluoroalkyl Substances (PFAS) Action Plan for Drinking Water					Targeted Search	https://epa.ohio.gov/Portals/28/documents/pfas/PFASActionPlan.pdf		2019	2021-10-09 00:58:21	2021-10-09 00:58:21
2019	Ohio Department of Health	Per- and Polyfluoroalkyl Substances (PFAS)					Targeted Search	https://epa.ohio.gov/pfas		2019	2021-10-09 00:58:21	2021-10-09 00:58:21	2020-12-22
2008	O'Hagan, David	Understanding organofluorine chemistry. An introduction to the C–F bond	Chemical Society Reviews				Targeted Search	x		2008	2021-10-09 00:58:21	2021-10-09 00:58:21		308-319		2	37
2017	Oh, J. H.; Kim, E. Y.; Choi, Y. H.; Nam, T. J.	Negative regulation of ERK1/2 by PI3K is required for the protective effects of Pyropia yezoensis peptide against perfluorooctane sulfonate-induced endoplasmic reticulum stress	Mol Med Rep		1791-3004 (Electronic) 1791-2997 (Linking)	10.3892/mmr.2017.6285	PubMed	https://www.ncbi.nlm.nih.gov/pubmed/28260037	Perfluorooctane sulfonate (PFOS) is a stable fluorosurfactant, which causes adverse effects in various organisms. The present study was designed to investigate the effects of Pyropia yezoensis peptide (PYP), a peptide comprised of 11 residues (ALEGGKSSGGG), on PFOS-induced endoplasmic reticulum (ER) stress in Chang cells. PFOS exposure (400 microM) for 24 h significantly decreased cell viability,…	2017-05	2021-10-09 00:58:21	2021-10-09 00:58:21		2583-2587		5	15
2017	Office, Government Accountability	DRINKING WATER: DOD Has Acted on Some Emerging Contaminants but Should Improve Internal Reporting on Regulatory Compliance					Targeted Search	https://www.gao.gov/assets/690/687822.pdf	DOD and EPA have found chemicals in drinking water at or near military installations that may cause cancer and other health issues. Some of these chemicals can be found in firefighting foam and rocket propellants. DOD has taken steps to limit individuals' exposure to some chemicals, including providing alternative drinking water supplies and installing water treatment systems. Still, DOD's incomp…	2017	2021-10-09 00:58:21	2021-10-09 00:58:21
2019	O'Donoghue, Amy Joi	‘Forever chemicals’ are everywhere and potentially harmful to you	Deseret News				Targeted Search	https://www.deseret.com/utah/2019/12/7/20996775/forever-chemicals-health-dark-waters		2019-12-07	2021-10-09 00:58:21	2021-10-09 00:58:21						Utah
2020	North Carolina Department of Justice	Attorney General Josh Stein Announces Formal Investigation into PFAS Contamination					Targeted Search	https://ncdoj.gov/attorney-general-josh-stein-announces-formal-investigation-into-pfas-contamination/?utm_source=rss&utm_medium=rss&utm_campaign=attorney-general-josh-stein-announces-formal-investigation-into-pfas-contamination		2020-08-10	2021-10-09 00:58:21	2021-10-09 00:58:21
2015	North Carolina Department of Enviornmental Quality	State of North Carolina, Michael S. Regan, Secretary, North Carolina Department of Enviornmental Quality, Cape Fear River Watch V. The Chemours Company FC, LLC					Targeted Search	https://files.nc.gov/ncdeq/GenX/2019-02-25-Consent-Order---file-stamped-and-fully-executed--b--w-.pdf		2015-07-01	2021-10-09 00:58:21	2021-10-09 00:58:21						www.nc.gov
2008	Nicolas, J; Chiari, M; Crespo, J; Orellana, I G; Lucarelli, F; Nava, S; Pastor, C; Yubero, E	Experimental determination of Henry's law constant of perfluorooctanoic acid (PFOA) at 298K by means of an inert-gas stripping method with a helical plate					SciTech Premium	https://search.proquest.com/docview/19589078?accountid=193063	Particle composition data for PM sub(1) sub(0) samples collected at an urban background location in Elche in southeastern Spain from December 2004 to November 2005 were analysed to provide source identification and apportionment. A total of 120 samples were collected and analysed by Particle Induced X-ray Emission (PIXE) and ion chromatography. Positive matrix factorization (PMF) was used to esti…	2008	2021-10-09 00:58:22	2021-10-09 00:58:22
2013	Nguyen, T. V.; Reinhard, M.; Gin, K. Y.	Rate laws and kinetic modeling of N-ethyl perfluorooctane sulfonamidoethanol (N-EtFOSE) transformation by hydroxyl radical in aqueous solution	Water Res		1879-2448 (Electronic) 0043-1354 (Linking)	10.1016/j.watres.2013.01.047	PubMed	https://www.ncbi.nlm.nih.gov/pubmed/23466034	The degradation of perfluorochemicals (PFCs) by hydroxyl radical ((.)OH) follows complex pathways resulting in stable products. Kinetic models are needed to predict the product distribution of (.)OH-initiated PFC degradation under environmental and treatment conditions. The bimolecular rate constants were measured in water for the reaction of (.)OH and N-ethyl perfluorooctane sulfonamidoethanol (…	2013-05-01	2021-10-09 00:58:22	2021-10-09 00:58:22		2241-50		7	47
2019	Newswire, PR	Napoli Shkolnik PLLC Files Class Action Lawsuit For PFOA and PFOS Groundwater Contamination in Marinette, Wisconsin					Business Source Complete	http://search.ebscohost.com/login.aspx?direct=true&AuthType=shib&db=plh&AN=201901041055PR.NEWS.USPR.NY15063&site=ehost-live&custid=s7416341	NEW YORK, Jan. 4, 2019 /PRNewswire/ -- Napoli Shkolnik PLLC, along with co-counsel, Crueger Dickinson, has filed a class action lawsuit against Tyco Fire Products L.P., Chemguard, Inc. and ChemDesign, Inc. for contaminating the groundwater around Marinette, WI with the toxic chemicals perfluorooctanesulfonic acid ('PFOS') and perfluorooctanoic acid ('PFOA') through the manufacturing and testing o…	2019-01-04	2021-10-09 00:58:22	2021-10-09 00:58:22						PR Newswire US
2016	New York State Governor's Press Office	Governor Cuomo Announces Immediate State Action Plan to Address Contamination in Hoosick Falls					Targeted Search	https://www.villageofhoosickfalls.com/Water/Documents/StateAnnouncementPressRelease-01272016.pdf		2016-01-27	2021-10-09 00:58:22	2021-10-09 00:58:22		4
2020	New York Department of Environmental Conservation	Guidelines for Sampling and Analysis of PFAS	Under NYSDEC’s Part 375 Remedial Programs				Targeted Search	https://nyscpg.wildapricot.org/resources/Documents/Website/Regulatory%20Updates/2020-01-23%20-%20NYSDEC_PFAS%20Sampling%20and%20Analysis.2020-01.pdf?_lrsc=23181f28-2a1a-4605-b524-195674b381ad		2020-01	2021-10-09 00:58:22	2021-10-09 00:58:22		29
2020	New Mexico Public Broadcasting	Groundwater War: New Mexico Toxic Threat					Targeted Search	https://www.hcn.org/articles/pollution-new-mexico-grapples-with-pfas-pollution		2020	2021-10-09 00:58:22	2021-10-09 00:58:22
2020	Nessel, Dana	United States District Court Western District of Michigan Southern Division, Case 1:20-CV-00787					Targeted Search	https://www.michigan.gov/documents/ag/Mil-Spec_AFFF_Complaint_699961_7.pdf		2020-08-20	2021-10-09 00:58:22	2021-10-09 00:58:22		109			20-CV-00787
2020	Nessel, Dana	State of Michigan Circuit Court for the 30th Judicial Circuit Ingham County,					Targeted Search	https://www.michigan.gov/documents/ag/Commercial_AFFF_Complaint_699962_7.pdf		2020-08-20	2021-10-09 00:58:22	2021-10-09 00:58:22
2019	Nebehay, Stephanie	China seeks loophole as U.N. nears pact banning toxic chemical: activists	Reuters				Targeted Search	https://www.reuters.com/article/us-chemicals-un/china-seeks-loophole-as-u-n-nears-pact-banning-toxic-chemical-activists-idUSKCN1S749F		2019	2021-10-09 00:58:22	2021-10-09 00:58:22						Online
2019	NC Policy Collaboratory	Policy Brief - PFAS Federal and State Responses to PFAS Contamination					Targeted Search	https://collaboratory.unc.edu/wp-content/uploads/sites/476/2019/09/pfas-policy-brief.pdf		2019	2021-10-09 00:58:22	2021-10-09 00:58:22
2020	National PFAS Contamination Coalition	National PFAS Contamination Coalitition Reaction to PFAS Bring Regulated As A Class					Targeted Search	https://pfasproject.net/updates/		2020-07-06	2021-10-09 00:58:22	2021-10-09 00:58:22		3
2018	Nascimento, Rodrigo A; Nunoo, Deborah BO; Bizkarguenaga, Ekhine; Schultes, Lara; Zabaleta, Itsaso; Benskin, Jonathan P; Spanó, Saulo; Leonel, Juliana	Sulfluramid use in Brazilian agriculture: A source of per-and polyfluoroalkyl substances (PFASs) to the environment	Environmental Pollution		0269-7491		Targeted Search	x		2018	2021-10-09 00:58:22	2021-10-09 00:58:22		1436-1443			242
2020	N.A.	Law raps PFA					Business Source Complete	http://search.ebscohost.com/login.aspx?direct=true&AuthType=shib&db=plh&AN=7EH0162648032&site=ehost-live&custid=s7416341		2020-02	2021-10-09 00:58:22	2021-10-09 00:58:22						Sun, The
2020	Myers, M.	Here’s the latest count of suspected bases with toxic “forever chemicals” in the water	Military Times				Targeted Search	https://www.militarytimes.com/news/your-military/2020/04/06/heres-the-latest-count-of-suspected-bases-with-toxic-forever-chemicals-in-the-water/		2020	2021-10-09 00:58:22	2021-10-09 00:58:22
2006	Mukherjee, T. K.; Datta, A.	Regulation of the extent and dynamics of excited-state proton transfer in 2-(2'-pyridyl)benzimidazole in nafion membranes by cation exchange	J Phys Chem B		1520-6106 (Print) 1520-5207 (Linking)	10.1021/jp055289r	PubMed	https://www.ncbi.nlm.nih.gov/pubmed/16471862	The effect of the microenvironment of a Nafion membrane on the excited-state proton transfer (ESPT) of 2-(2'-pyridyl)benzimidazole (2PBI) has been investigated by steady-state and time-resolved fluorescence spectroscopy. The mechanism of the ESPT is found to depend remarkably on the water content of the membrane. In the protonated form of the membrane, ESPT is found to involve the dicationic (D) …	2006-02-16	2021-10-09 00:58:22	2021-10-09 00:58:22		2611-7		6	110
2018	Mueller, C & Yingling, V	Site Characterization Considerations, Sampling Precautions, and Laboratory Analytical Methods for Per- and Polyfluoroalkyl Substances (PFAS)					Targeted Search	https://www.google.com/url?client=internal-element-cse&cx=016629259767872399745:k960dr43-7e&q=https://dec.alaska.gov/media/7546/201803_itrc_pfas_sampling.pdf&sa=U&ved=2ahUKEwjZrbztweTtAhUBG80KHYsyBQcQFjACegQICBAB&usg=AOvVaw1iv5pV4nlK39WW62oL_-HO		2018	2021-10-09 00:58:22	2021-10-09 00:58:22		9
2018	Morgan-Besecker, Terrie	State rep's proposed PFA bill denounced by victims advocates					Business Source Complete	http://search.ebscohost.com/login.aspx?direct=true&AuthType=shib&db=plh&AN=2W6144733264&site=ehost-live&custid=s7416341		2018-08-18	2021-10-09 00:58:22	2021-10-09 00:58:22						Times-Tribune, The (Scranton, PA)
2009	Morgan-Besecker, Terrie	Suit alleges Dupont PD failed to enforce law: Woman says police didn't enforce PFA violations committed by her husband, a part-time police officer					Business Source Complete	http://search.ebscohost.com/login.aspx?direct=true&AuthType=shib&db=plh&AN=2W61865898033&site=ehost-live&custid=s7416341		2009-12-16	2021-10-09 00:58:22	2021-10-09 00:58:22						Times Leader, The (Wilkes-Barre, PA)
2019	Montana Rural Water Systems	H2O-News-4-You					Targeted Search	https://mrws.org/wp-content/uploads/2019-FW-Final.pdf		2019	2021-10-09 00:58:22	2021-10-09 00:58:22
2020	Montana Department of Environmental Quality, Montana Fish Wildlife and Parks, Montana Department of Agriculture, Montana DPHHS, Lewis and Clark Public Health	Montana PFAS Action Plan					Targeted Search	https://deq.mt.gov/Portals/112/DEQAdmin/PFAS/2020_06_30_PFAS_ActionPlan.pdf		2020	2021-10-09 00:58:22	2021-10-09 00:58:22		4				www.dec.mt.gov
2019	Montana Department of Environmental Quality	DEQ-7 Montana Numeric Water Quality Standards					Targeted Search	https://deq.mt.gov/portals/112/DEQAdmin/PFAS/DEQ-7_June2019_Final%2060.pdf		2019	2021-10-09 00:58:22	2021-10-09 00:58:22		80				www.deq.mt.gov
1982	Monks, A.; Cysyk, R. L.	Uridine regulation by the isolated rat liver: perfusion with an artificial oxygen carrier	Am J Physiol		0002-9513 (Print) 0002-9513 (Linking)	10.1152/ajpregu.1982.242.5.R465	PubMed	https://www.ncbi.nlm.nih.gov/pubmed/7081472	The isolated rat liver was used to investigate the role of the liver in the regulation of circulating uridine concentrations. A synthetic blood substitute (Fluosol-43) was utilized as an alternative oxygen-carrying perfusion medium to a simplified blood preparation and produced no apparent hepatotoxicity within the perfusion period. The isolated rat liver excreted uridine into a circulating perfu…	1982-05	2021-10-09 00:58:22	2021-10-09 00:58:22		R465-70		5	242
2020	Mikkelson, M	Evers Signs Bill Restricting Use Of Firefighting Foam Containing PFAS	WUWM 89.7				Targeted Search	https://www.wuwm.com/post/evers-signs-bill-restricting-use-firefighting-foam-containing-pfas#stream/0		2020	2021-10-09 00:58:22	2021-10-09 00:58:22
2020	Michigan PFAS Action Response Team	MPART Coordination Structure					Targeted Search	https://www.michigan.gov/pfasresponse/0,9038,7-365-86513---,00.html		2020	2021-10-09 00:58:22	2021-10-09 00:58:22	2020-12-22
2019	Michigan House Fiscal Agency	Fiscal Brief - STATE FUNDING TO ADDRESS PFAS CONTAMINATION					Targeted Search	https://www.house.mi.gov/hfa/PDF/Alpha/Fiscal_Brief_State_Funding_PFAS_Contamination.pdf		2019	2021-10-09 00:58:22	2021-10-09 00:58:22						Michigan
2020	Michigan Department of Enviornment Great Lakes and Energy	Comprehensive regulations limiting PFAS in Michigan drinking water now in place					Targeted Search	https://www.michigan.gov/mienvironment/0,9349,7-385-90161-535606--,00.html		2020	2021-10-09 00:58:22	2021-10-09 00:58:22		1
2019	Michigan Department of Enviornment Great Lakes and Energy, .	Overview of Michigans Screening values and MCLS	Per- and Polyfluoroalkyl Substances (PFAS)				Targeted Search	https://www.michigan.gov/documents/mdhhs/PFAS_-_Overview_of_Michigan_Values_FINAL_675761_7.pdf		2019	2021-10-09 00:58:23	2021-10-09 00:58:23		8			12
2019	Michigan Department of Enviornment Great Lakes and Energy	Frequently Asked Questions on the MPART and EGLE Process to Establish Drinking Water MCLs for PFAS					Targeted Search	https://www.michigan.gov/documents/pfasresponse/MPART_MCL_Frequently_Asked_Questions_659792_7.pdf		2019	2021-10-09 00:58:23	2021-10-09 00:58:23		4				www.michigan.gov
2019	McWhirter, Sheri	Top 10: (5) Michigan wrestles with PFAS contamination, regulations					Business Source Complete	http://search.ebscohost.com/login.aspx?direct=true&AuthType=shib&db=plh&AN=2W62136545660&site=ehost-live&custid=s7416341		2019-12-27	2021-10-09 00:58:23	2021-10-09 00:58:23						Record-Eagle, The (Traverse City, MI)
2019	McKelvey, W	Pennsylvania plans to begin testing drinking water for PFAS toxins	Pennsylvania Real Time News				Targeted Search	https://www.pennlive.com/news/2019/04/pennsylvania-plans-to-begin-testing-drinking-water-for-pfas-toxins.html		2019	2021-10-09 00:58:23	2021-10-09 00:58:23
2019	McFarland, Pam Hunter	PFAS Cleanup In Limbo Without Law					Business Source Complete	http://search.ebscohost.com/login.aspx?direct=true&AuthType=shib&db=plh&AN=138902106&site=ehost-live&custid=s7416341		2019-09-23	2021-10-09 00:58:23	2021-10-09 00:58:23						ENR: Engineering News-Record
2019	McFarland, Pam Hunter	PFAS Cleanup In Limbo Without Law					SciTech Premium	https://search.proquest.com/docview/2310650204?accountid=193063	As the number of communities in the US discovering high levels of per- and polyfluoroalkyl substances in water supplies continues to grow, industry and local officials are waiting on legislative and regulatory leadership to set limits and standards for this pollutant class. Per- and polyfluoroalkyl substances are a group of man-made chemicals that includes PFOA and PFOS. The Environmental Protect…	2019-09-23	2021-10-09 00:58:23	2021-10-09 00:58:23
2019	McFarland, Pam	Lawmakers Strip PFAS Provisions From Defense Bill					Business Source Complete	http://search.ebscohost.com/login.aspx?direct=true&AuthType=shib&db=plh&AN=140388197&site=ehost-live&custid=s7416341	The article informs that a defense bill released by a congressional conference committee has dropped provisions that would have restricted discharges of per- and polyfluoroalkyl substances, a class of chemical compounds known as PFAS. It mentions that the U.S. Environmental Protection Agency (EPA) is moving forward with its evaluation process to determine which PFAS chemicals are a threat to huma…	2019-12-16	2021-10-09 00:58:23	2021-10-09 00:58:23						ENR: Engineering News-Record
2019	McFarland, Pam	Lawmakers Strip PFAS Provisions From Defense Bill	ENR				Business Source Complete	https://search.proquest.com/docview/2333950361?accountid=193063	A defense bill released by a congressional conference committee Dec. 9, 2019 in the US dropped provisions that would have restricted discharges of per- and polyfluoroalkyl substances---a class of chemical compounds known as PFAS--from manufacturers into water supplies and designated PFAS as 'hazardous substances' under the federal Superfund law. The provisions, sought by environmental advocates a…	2019-12-16	2021-10-09 00:58:23	2021-10-09 00:58:23						New York, NY
2020	McDaniel, Justine	U.S. House passes legislation to address PFAS chemical contamination					Business Source Complete	http://search.ebscohost.com/login.aspx?direct=true&AuthType=shib&db=plh&AN=2W62932590523&site=ehost-live&custid=s7416341		2020-01-11	2021-10-09 00:58:23	2021-10-09 00:58:23						Philadelphia Inquirer, The (PA)
2020	McDaniel, Justine	House passes legislation to address PFAS chemical contamination					Business Source Complete	http://search.ebscohost.com/login.aspx?direct=true&AuthType=shib&db=plh&AN=2W62236075641&site=ehost-live&custid=s7416341		2020-01-10	2021-10-09 00:58:23	2021-10-09 00:58:23						Philadelphia Inquirer, The (PA)
2019	McDaniel, Justine	Threatening veto of spending bill, White House opposes two PFAS cleanup measures					Business Source Complete	http://search.ebscohost.com/login.aspx?direct=true&AuthType=shib&db=plh&AN=2W63269868181&site=ehost-live&custid=s7416341		2019-07-10	2021-10-09 00:58:23	2021-10-09 00:58:23						Philadelphia Inquirer, The (PA)
2019	McDaniel, Justine	PFAS water-contamination bills will get a hearing in Congress. Read up on what's proposed					Business Source Complete	http://search.ebscohost.com/login.aspx?direct=true&AuthType=shib&db=plh&AN=2W63000380128&site=ehost-live&custid=s7416341		2019-05-10	2021-10-09 00:58:23	2021-10-09 00:58:23						Philadelphia Inquirer, The (PA)
2019	McDaniel, Justine	PFAS regulation plan gets weakened by Congress in latest spending bill					Business Source Complete	http://search.ebscohost.com/login.aspx?direct=true&AuthType=shib&db=plh&AN=2W61658129610&site=ehost-live&custid=s7416341		2019-12-11	2021-10-09 00:58:23	2021-10-09 00:58:23						Philadelphia Inquirer, The (PA)
2019	McDaniel, Justine	New funding ahead for PFAS drinking water cleanup as legislature passes bill that will help Montco, Bucks					Business Source Complete	http://search.ebscohost.com/login.aspx?direct=true&AuthType=shib&db=plh&AN=2W62270861961&site=ehost-live&custid=s7416341		2019-11-20	2021-10-09 00:58:23	2021-10-09 00:58:23						Philadelphia Inquirer, The (PA)
2018	Masterson, K.; Cox, L	Per- and Polyfluoralkyl Substances: (PFAS) Summary of Oregon Activities					Targeted Search	x		2018	2021-10-09 00:58:23	2021-10-09 00:58:23						WA
2020	Martin, J	Update on New Hampshire PFAS Drinking Water Standards (MCLs)					Targeted Search	https://www4.des.state.nh.us/nh-pfas-investigation/?p=1185		2020	2021-10-09 00:58:23	2021-10-09 00:58:23						New Hampshire Department of Environmental Services
2020	Marraccini, Davina	EPA Supports States in Addressing PFAS Across the Southeast	Through techinal assistance, grants, and enforcement, EPA Region 4 assists states, tribes and local communities respond to PFAS challenges				Targeted Search	https://www.epa.gov/newsreleases/epa-supports-states-addressing-pfas-across-southeast-0		2020-07-29	2021-10-09 00:58:23	2021-10-09 00:58:23
2014	Marinov, D.; Pistocchi, A.; Trombetti, M.; Bidoglio, G.	Assessment of riverine load of contaminants to European seas under policy implementation scenarios: an example with 3 pilot substances	Integr Environ Assess Manag		1551-3793 (Electronic) 1551-3777 (Linking)	10.1002/ieam.1459	PubMed	https://www.ncbi.nlm.nih.gov/pubmed/23801648	An evaluation of conventional emission scenarios is carried out targeting a possible impact of European Union (EU) policies on riverine loads to the European seas for 3 pilot pollutants: lindane, trifluralin, and perfluorooctane sulfonate (PFOS). The policy scenarios are investigated to the time horizon of year 2020 starting from chemical-specific reference conditions and considering different ty…	2014-01	2021-10-09 00:58:23	2021-10-09 00:58:23		48-59		1	10
2017	MANICAROS, ASHLEY	Law firm to act on PFAS					Business Source Complete	http://search.ebscohost.com/login.aspx?direct=true&AuthType=shib&db=plh&AN=9X9NTNNEWSMMGLSTRY000352866219&site=ehost-live&custid=s7416341		2017-11-23	2021-10-09 00:58:23	2021-10-09 00:58:23						Northern Territory News (includes Sunday Territorian)
2016	Majone, Giandomenico	The evolution of the Regulatory State: From the Law and Policy of Antitrust to the Politics of Precaution	Routledge Handbook of Risk Studies	1-315-77683-9			Targeted Search	x		2016	2021-10-09 00:58:23	2021-10-09 00:58:23		234-246
2019	Maine Grocers and Food Producers Association	IN OPPOSITION - LD 1433 An Act To Protect the Environment and Public Health by Further Reducing Toxic Chemicals in Pack					Targeted Search	http://www.mainelegislature.org/legis/bills/getTestimonyDoc.asp?id=118591		2019-04-17	2021-10-09 00:58:23	2021-10-09 00:58:23		2
2008	Maher, J. M.; Aleksunes, L. M.; Dieter, M. Z.; Tanaka, Y.; Peters, J. M.; Manautou, J. E.; Klaassen, C. D.	Nrf2- and PPAR alpha-mediated regulation of hepatic Mrp transporters after exposure to perfluorooctanoic acid and perfluorodecanoic acid	Toxicol Sci		1096-0929 (Electronic) 1096-0929 (Linking)	10.1093/toxsci/kfn177	PubMed	https://www.ncbi.nlm.nih.gov/pubmed/18757529	Perfluorooctanoic acid and perfluorodecanoic acid (PFDA) are commonly used as emulsifiers and surfactants in fluoropolymer manufacturing and are known peroxisome proliferator-activated receptor alpha (PPAR alpha) agonists. PPAR alpha activation induces beta- and omega-oxidation enzymes such as Cyp4a14 and acyl-CoA oxidase, which are a likely cause of subsequent oxidative stress and peroxisome pro…	2008-12	2021-10-09 00:58:23	2021-10-09 00:58:23		319-28		2	106
2019	Lunder, Sonya	(PFAS Chemicals) Bloomberg news summary of PFAS and states					Targeted Search	https://legislature.vermont.gov/Documents/2020/WorkGroups/Senate%20Natural%20Resources/Water/W~Jon%20Groveman~Bloomberg%20New%20Summary%20of%20PFAS%20and%20States~1-18-2019.pdf		2019	2021-10-09 00:58:23	2021-10-09 00:58:23						Vermont Natural Resources Council Mail
2012	Lopez-Espinosa, M. J.; Mondal, D.; Armstrong, B.; Bloom, M. S.; Fletcher, T.	Thyroid function and perfluoroalkyl acids in children living near a chemical plant	Environ Health Perspect		1552-9924 (Electronic) 0091-6765 (Linking)	10.1289/ehp.1104370	PubMed	https://www.ncbi.nlm.nih.gov/pubmed/22453676	BACKGROUND: Animal studies suggest that some perfluoroalkyl acids (PFAAs), including perfluorooctanoate (PFOA), perfluorooctane sulfonate (PFOS), and perfluorononanoic acid (PFNA) may impair thyroid function. Epidemiological findings, mostly related to adults, are inconsistent. OBJECTIVES: We investigated whether concentrations of PFAAs were associated with thyroid function among 10,725 children …	2012-07	2021-10-09 00:58:23	2021-10-09 00:58:23		1036-41		7	120
2020	Longsworth, Sarah Grace	Processes & Considerations for Setting State PFAS Standards	ECOS,				Targeted Search	https://www.ecos.org/wp-content/uploads/2020/02/Standards-White-Paper-FINAL-February-2020.pdf		2020-02	2021-10-09 00:58:23	2021-10-09 00:58:23		36
2020	Longsworth, S.G	Process and Considerations for Setting State PFAS Standards	The Environmental Council of States				Targeted Search	https://earthandwatergroup.com/wp-content/uploads/2020/02/ECOS-PFAS-report-on-state-standards-2020.pdf		2020	2021-10-09 00:58:23	2021-10-09 00:58:23
2020	Longpré, Darcy; Lorusso, Luigi; Levicki, Christine; Carrier, Richard; Cureton, Philippa	PFOS, PFOA, LC-PFCAS, and certain other PFAS: A focus on canadian guidelines and guidance for contaminated sites management	Environmental Technology & Innovation		2352-1864		Targeted Search	x		2020	2021-10-09 00:58:23	2021-10-09 00:58:23		100752
2017	Lilienthal, H.; Dieter, H. H.; Holzer, J.; Wilhelm, M.	Recent experimental results of effects of perfluoroalkyl substances in laboratory animals - Relation to current regulations and guidance values	Int J Hyg Environ Health		1618-131X (Electronic) 1438-4639 (Linking)	10.1016/j.ijheh.2017.03.001	PubMed	https://www.ncbi.nlm.nih.gov/pubmed/28286084	The detection of perfluoroalkyl substances (PFAS) in surface and drinking water from various countries raised the attention to the presence of these chemicals in environmental probes and led to several regulatory actions to limit exposure in human beings. There was particular concern about perfluorooctanoic acid (PFOA) and perfluorooctane sulfonate (PFOS), due to their former wide-spread use. Rec…	2017-06	2021-10-09 00:58:23	2021-10-09 00:58:23		766-775		4	220
2015	Lewis, R. C.; Johns, L. E.; Meeker, J. D.	Serum Biomarkers of Exposure to Perfluoroalkyl Substances in Relation to Serum Testosterone and Measures of Thyroid Function among Adults and Adolescents from NHANES 2011-2012	Int J Environ Res Public Health		1660-4601 (Electronic) 1660-4601 (Linking)	10.3390/ijerph120606098	PubMed	https://www.ncbi.nlm.nih.gov/pubmed/26035660	Perfluoroalkyl substances (PFASs) are a group of environmentally-persistent chemicals that have been widely used in many industrial applications. There is human and animal evidence that PFASs may alter levels of reproductive and thyroid-related hormones. However, human studies on the potential age-related effects of PFASs on these outcomes among males and females are limited. We explored the rela…	2015-05-29	2021-10-09 00:58:23	2021-10-09 00:58:23		6098-114		6	12
2020	Lerner, S	Toxic PFAS Fallout Found Near Incinerator in Upstate New York	The Intercept				Targeted Search	https://theintercept.com/2020/04/28/toxic-pfas-afff-upstate-new-york/		2020	2021-10-09 00:58:24	2021-10-09 00:58:24
2020	Lawson, Matthew G.	EPA Announces Regulatory Determination to Regulate PFAS in Drinking Water					SciTech Premium	https://search.proquest.com/docview/2359346895?accountid=193063		2020-02-21	2021-10-09 00:58:24	2021-10-09 00:58:24
2020	Lasee, S.; Subbiah, S.; Deb, S.; Karnjanapiboonwong, A.; Payton, P.; Anderson, T. A.	The Effects of Soil Organic Carbon Content on Plant Uptake of Soil Perfluoro Alkyl Acids (PFAAs) and the Potential Regulatory Implications	Environ Toxicol Chem		1552-8618 (Electronic) 0730-7268 (Linking)	10.1002/etc.4786	PubMed	https://www.ncbi.nlm.nih.gov/pubmed/32474950	Perfluoro alkyl acids (PFAAs) are known to bioconcentrate in plants grown in contaminated soils; the potential risk from consuming these plants is currently less understood. We determined that the current daily reference doses (RfDs) of the US Environmental Protection Agency (USEPA) could be met by consuming a single radish grown in soils with a perfluorooctanoic acid (PFOA) concentration of 9.7 …	2020-05-30	2021-10-09 00:58:24	2021-10-09 00:58:24
2019	Lamont, Governor Ned	PFAS Action Plan by the Connecticut Interagency PFAS Task Force					Targeted Search	https://portal.ct.gov/-/media/Office-of-the-Governor/News/20191101-CT-Interagency-PFAS-Task-Force-Action-Plan.pdf		2019	2021-10-09 00:58:24	2021-10-09 00:58:24
2019	Lamont, Governor Ned	The Connecticut Interagency PFAS Action Plan - Appendix					Targeted Search	https://portal.ct.gov/-/media/Office-of-the-Governor/News/20191101-CT-Interagency-PFAS-Task-Force-Action-Plan-Appendix.pdf		2019	2021-10-09 00:58:24	2021-10-09 00:58:24
2020	Kwiatkowski, Carol F.; Andrews, David Q.; Birnbaum, Linda S.; Bruton, Thomas A.; DeWitt, Jamie C.; Knappe, Detlef R. U.; Maffini, Maricel V.; Miller, Mark F.; Pelch, Katherine E.; Reade, Anna; Soehl, Anna; Trier, Xenia; Venier, Marta; Wagner, Charlotte C.; Wang, Zhanyun; Blum, Arlene.	Scientific Basis for Managing PFAS as a Chemical Class	Environmental Science & Technology Letters				Targeted Search	x		2020	2021-10-09 00:58:24	2021-10-09 00:58:24		532-543		8	7
2015	Kotthoff, M., Müller, J., Jürling, H., Schlummer, M.,; Fiedler, D.	Perfluoroalkyl and polyfluoroalkyl substances in consumer products	Environmental science and pollution research international			10.1007/s11356-015-4202-7	Targeted Search	x		2015	2021-10-09 00:58:24	2021-10-09 00:58:24		14546–14559		19	22
2018	Kotthoff, Matthias; Bücking, Mark	Four chemical trends will shape the next decade's directions in perfluoroalkyl and polyfluoroalkyl substances research	Frontiers in chemistry		2296-2646		Targeted Search	x		2018	2021-10-09 00:58:24	2021-10-09 00:58:24		103			6
1987	Kimura, T.; Owens, I. S.	Mouse UDP glucuronosyltransferase. cDNA and complete amino acid sequence and regulation	Eur J Biochem		0014-2956 (Print) 0014-2956 (Linking)	10.1111/j.1432-1033.1987.tb13448.x	PubMed	https://www.ncbi.nlm.nih.gov/pubmed/3117546	A cDNA clone (UDPGTm-1) encoding a mouse UDP glucuronosyltransferase (transferase) was isolated from pBR322 and lambda gt11 libraries by hybridization to a rat transferase clone. This cDNA is 1860 bp long and 65-87% similar at both the nucleotide and the deduced amino acid sequence levels to three different rat transferase clones [Mackenzie, P.I. et al. (1984) J. Biol. Chem. 259, 12153-12160; Mac…	1987-11-02	2021-10-09 00:58:24	2021-10-09 00:58:24		515-21		3	168
2007	Kellyn S. Betts	Perffluoroalkyl Acids: What is the Evidence Telling Us?	Enviornmental Health Perspectives,				PubMed	https://www.ncbi.nlm.nih.gov/pmc/articles/PMC1867999/		2007	2021-10-09 00:58:24	2021-10-09 00:58:24					115(5), A250-A256
1986	Kelling, C. K.; Van Rafelghem, M. J.; Drake, R. L.; Menahan, L. A.; Peterson, R. E.	Regulation of hepatic malic enzyme by perfluorodecanoic acid	J Biochem Toxicol		0887-2082 (Print) 0887-2082 (Linking)	10.1002/jbt.2570010304	PubMed	https://www.ncbi.nlm.nih.gov/pubmed/3271879	Perfluorodecanoic acid (PFDA) administration to adult male rats increased both the activity of hepatic malic enzyme and liver weight in a dose-dependent manner. Hepatomegaly and augmented activity of malic enzyme in liver were apparent within one day following PFDA administration and reached a plateau by three days posttreatment. Malic enzyme quantity per liver in PFDA-treated rats was elevated w…	1986-09	2021-10-09 00:58:24	2021-10-09 00:58:24		23-37		3	1
2017	Kelley, Rebecca; Marshall, Renita; Silver, Natalie	GOVERNOR PHIL SCOTT, ATTORNEY GENERAL TJ DONOVAN, AND BENNINGTON COUNTY LEGISLATIVE LEADERS ANNOUNCE A SETTLEMENT WITH SAINT-GOBAIN					Targeted Search	https://dec.vermont.gov/sites/dec/files/co/documents/Saint-Gobain-Settlement-Press-Release-7.25.2017.pdf		2017	2021-10-09 00:58:24	2021-10-09 00:58:24
2019	Julia de Amorim, Brendan O’Flaherty, Nicholas Harbin, P. Signe White	Hazardous PFAS chemicals in Georgia’s drinking water	Journal of Science Policy & Governance				Targeted Search	https://www.sciencepolicyjournal.org/uploads/5/4/3/4/5434385/3-_emory_escan.pdf		2019	2021-10-09 00:58:24	2021-10-09 00:58:24				2	14
2002	Johnson, D. R.; Klaassen, C. D.	Regulation of rat multidrug resistance protein 2 by classes of prototypical microsomal enzyme inducers that activate distinct transcription pathways	Toxicol Sci		1096-6080 (Print) 1096-0929 (Linking)	10.1093/toxsci/67.2.182	PubMed	https://www.ncbi.nlm.nih.gov/pubmed/12011477	Microsomal enzyme inducers are capable of modulating biliary excretion of organic anions and bile flow, but the mechanism for modulation is unknown. Therefore, this study was designed (1) to determine the effects of microsomal enzyme inducers on protein and mRNA expression of rat multidrug resistance protein 2 (Mrp2), a canalicular organic anion transporter; and (2) to determine whether classes o…	2002-06	2021-10-09 00:58:24	2021-10-09 00:58:24		182-9		2	67
2020	Jimmy Seow, Environ Pty Ltd., Haluk Alper; Patrick Laine, MYCELX Technologies; Paul Callaghan, Oleolog	PFAS – regulatory trends worldwide					Targeted Search	https://www.filtnews.com/pfas-regulatory-trends-worldwide/		2020-03-05	2021-10-09 00:58:24	2021-10-09 00:58:24
2017	Jean-Claude Juncker	COMMISSION REGULATION (EU) 2017/1000 of 13 June 2017 amending Annex XVII to Regulation (EC) No 1907/2006 of the European Parliament and of the Council concerning the Registration, Evaluation, Authorisation and Restriction of Chemicals (REACH) as regards perfluorooctanoic acid (PFOA), its salts and PFOA-related substances					Targeted Search	https://eur-lex.europa.eu/legal-content/EN/TXT/PDF/?uri=CELEX:32017R1000&from=EN		2017	2021-10-09 00:58:24	2021-10-09 00:58:24		5			EU 2017/1000
2020	ITRC	Per- and Polyfluoroalkyl Substances (PFAS)					Targeted Search	https://pfas-1.itrcweb.org/wp-content/uploads/2020/04/ITRC_PFAS_TechReg_April2020.pdf		2020-04	2021-10-09 00:58:24	2021-10-09 00:58:24		1-376
	Iowa Department of Natural Resources	PFAS Action Plan					Targeted Search	https://www.iowadnr.gov/Environmental-Protection/PFAS			2021-10-09 00:58:24	2021-10-09 00:58:24
2020	Interstate Technology Regulatory Council	Technical/Regulatory Guidance on Per- and Polyfluoroalkyl Substances (PFAS)					Targeted Search	https://pfas-1.itrcweb.org/wp-content/uploads/2020/04/ITRC_PFAS_TechReg_April2020.pdf		2020	2021-10-09 00:58:24	2021-10-09 00:58:24	2020-12-12
2020	Interstate Technology Regulatory Council	Naming Conventions and Physical and Chemical Properties of Per- and Polyfluoroalkyl Substances (PFAS)					Targeted Search	https://pfas-1.itrcweb.org/fact_sheets_page/PFAS_Fact_Sheet_Naming_Conventions_April2020.pdf		2020	2021-10-09 00:58:24	2021-10-09 00:58:24	2020-12-12
2019	International Pollutants Elimination Network	PFAS Pollution Across the Middle East and Asia					Targeted Search	https://ipen.org/sites/default/files/documents/pfas_pollution_across_the_middle_east_and_asia.pdf		2019	2021-10-09 00:58:24	2021-10-09 00:58:24
2019	IMDb	Dark Waters (2019)					Targeted Search	https://www.imdb.com/title/tt9071322/		2019	2021-10-09 00:58:24	2021-10-09 00:58:24
2019	IMDb	The Devil We Know (2018)					Targeted Search	https://www.imdb.com/title/tt7689910/?ref_=fn_al_tt_1		2019	2021-10-09 00:58:24	2021-10-09 00:58:24
2019	Hurdle, J	PFAS chemicals have contaminated 17 sites in Pennsylvania, data shows	State Impact Pennsylvania				Targeted Search	https://stateimpact.npr.org/pennsylvania/2019/05/06/pfas-chemicals-have-contaminated-17-sites-in-pennsylvania-data-shows/		2019	2021-10-09 00:58:24	2021-10-09 00:58:24
2018	Humphries, Glen	State government ‘cannot ban PFAS chemicals’: environment minister Gabrielle Upton	Newcastle Herald				Targeted Search	https://www.newcastleherald.com.au/story/5492440/state-government-cannot-ban-pfas-chemicals-environment-minister-says/		2018-06-27	2021-10-09 00:58:24	2021-10-09 00:58:24						Newcastle
2020	Hubbuch, Chris	Senate committee advances bill to regulate firefighting foam, rejects further limits on PFAS					Business Source Complete	http://search.ebscohost.com/login.aspx?direct=true&AuthType=shib&db=plh&AN=2W62428270349&site=ehost-live&custid=s7416341		2020-01-20	2021-10-09 00:58:24	2021-10-09 00:58:24						Wisconsin State Journal, The (Madison, WI)
2019	Hubbuch, Chris	PFAS bill advances in Wisconsin Assembly amid calls for more action					Business Source Complete	http://search.ebscohost.com/login.aspx?direct=true&AuthType=shib&db=plh&AN=2W6123711086&site=ehost-live&custid=s7416341		2019-12-11	2021-10-09 00:58:25	2021-10-09 00:58:25						Wisconsin State Journal, The (Madison, WI
2019	Hubbuch, Chris	DNR: PFAS bill a 'step forward' but more work needed to address contamination					Business Source Complete	http://search.ebscohost.com/login.aspx?direct=true&AuthType=shib&db=plh&AN=2W61684017010&site=ehost-live&custid=s7416341		2019-09-19	2021-10-09 00:58:25	2021-10-09 00:58:25						Wisconsin State Journal, The (Madison, WI)
2019	Holmes, Tommy; Norris, Nate	PFAS Legislation					SciTech Premium	https://search.proquest.com/docview/2258725010?accountid=193063		2019-07	2021-10-09 00:58:25	2021-10-09 00:58:25
2019	Hjelseth, M	Is the water you're drinking contaminated with a dangerous chemical? Study shows 43 states have contaminated drinking water	Valley News Live				Targeted Search	https://www.valleynewslive.com/content/news/Is-the-water-youre-drinking-contaminated-with-a-dangerous-chemical-Study-shows-43-states-have-contaminated-drinking-water-509662691.html		2019	2021-10-09 00:58:25	2021-10-09 00:58:25
2018	Henry, B. J.; Carlin, J. P.; Hammerschmidt, J. A.; Buck, R. C.; Buxton, L. W.; Fiedler, H.; Seed, J.; Hernandez, O.	A critical review of the application of polymer of low concern and regulatory criteria to fluoropolymers	Integr Environ Assess Manag		1551-3793 (Electronic) 1551-3777 (Linking)	10.1002/ieam.4035	PubMed	https://www.ncbi.nlm.nih.gov/pubmed/29424474	Per- and polyfluoroalkyl substances (PFAS) are a group of fluorinated substances that are in the focus of researchers and regulators due to widespread presence in the environment and biota, including humans, of perfluorooctane sulfonate (PFOS) and perfluorooctanoic acid (PFOA). Fluoropolymers, high molecular weight polymers, have unique properties that constitute a distinct class within the PFAS …	2018-05	2021-10-09 00:58:25	2021-10-09 00:58:25		316-334		3	14
2020	Hegstad, Maria	Senators Seek Defense Bill Amendment Allowing DOD To Sue PFAS Makers	Inside EPA				SciTech Premium	https://search.proquest.com/docview/2419332529?accountid=193063		2020-07-01	2021-10-09 00:58:25	2021-10-09 00:58:25						Arlington, VA
2016	Health, New Hampshire Department of; Services, Human	Areas of Investigation in New Hampshire					Targeted Search	https://www.dhhs.nh.gov/dphs/pfcs/pfc-nh-response.htm		2016	2021-10-09 00:58:25	2021-10-09 00:58:25
2019	Head, Richard, JD, MSES	PFAS Regulations: How We Got Here and How to Recover the Costs					SciTech Premium	https://search.proquest.com/docview/2333932656?accountid=193063	Legal precedence has been set for recovering the costs of cleaning up contaminated drinking water and for shifting treatment costs from ratepayers to polluters. Under the theory of product liability, manufacturers of chemicals responsible for contamination are held accountable for the associated treatment costs. With the emergence and growth of PFAS as a contaminant in drinking water, how is this…	2019-12	2021-10-09 00:58:25	2021-10-09 00:58:25
2020	Harris, J	PFAS Workgroup	Utah Department of Environmental Quality				Targeted Search	https://deq.utah.gov/pollutants/pfas-per-and-polyfluoroakyl-substances/pfas-workgroup		2020	2021-10-09 00:58:25	2021-10-09 00:58:25
2020	Hahn, Stephan M.	FDA Announces Voluntary Agreement with Manufacturers to Phase Out Certain Short-Chain PFAS Used in Food Packaging					Targeted Search	https://www.fda.gov/news-events/press-announcements/fda-announces-voluntary-agreement-manufacturers-phase-out-certain-short-chain-pfas-used-food		2020	2021-10-09 00:58:25	2021-10-09 00:58:25
2019	Hagerbaumer, C	Protect Oregon’s Drinking Water from Toxic PFAS: Ask Congressman Walden to Designate PFAS as a “Hazardous Chemical”					Targeted Search	https://oeconline.org/protect-oregons-drinking-water/		2019	2021-10-09 00:58:25	2021-10-09 00:58:25						Oregon Environmental Council
2019	Gustavus PFAS Action Coalition, Alaska PFAS Action Coalition, Alaska Community Action on Toxics, Southest Alaska Conservation Council, Wake Up Alaska to the Toxic Environmental Reality,; Conservancy, The Nature	Letter to Commissioner Brune at the Alaska Department of Environmental Conservation					Targeted Search	https://kcaw-org.s3.amazonaws.com/wp-content/uploads/2019/10/Full-PFAS-Panel-request-20190711.pdf		2019	2021-10-09 00:58:25	2021-10-09 00:58:25
2017	Guo, X. X.; He, Q. Z.; Li, W.; Long, D. X.; Pan, X. Y.; Chen, C.; Zeng, H. C.	Brain-Derived Neurotrophic Factor Mediated Perfluorooctane Sulfonate Induced-Neurotoxicity via Epigenetics Regulation in SK-N-SH Cells	Int J Mol Sci		1422-0067 (Electronic) 1422-0067 (Linking)	10.3390/ijms18040893	PubMed	https://www.ncbi.nlm.nih.gov/pubmed/28441774	Perfluorooctane sulfonate (PFOS), a new kind of persistent organic pollutant, is widely distributed in the environment and exists in various organisms, where it is also a neurotoxic compound. However, the potential mechanism of its neurotoxicity is still unclear. To examine the role of epigenetics in the neurotoxicity induced by PFOS, SK-N-SH cells were treated with different concentrations of PF…	2017-04-24	2021-10-09 00:58:25	2021-10-09 00:58:25				4	18
2016	Guo, H.; Jiang, Z.; Song, S.; Dai, T.; Wang, X.; Sun, K.; Zhou, G.; Dou, H.	Structural regulation of self-assembled iron oxide/polymer microbubbles towards performance-tunable magnetic resonance/ultrasonic dual imaging agents	J Colloid Interface Sci		1095-7103 (Electronic) 0021-9797 (Linking)	10.1016/j.jcis.2016.07.042	PubMed	https://www.ncbi.nlm.nih.gov/pubmed/27497230	Fe3O4/polymer hybrid microcapsules were prepared via a template-free route which is based on polyamine-salt aggregates (PSAs) self-assembly approach. The measurements of transmission electron microscopy (TEM) indicated that the diameter and shell thickness of the microcapsules could be tuned by varying the experimental conditions, such as the concentration of reactants and evolution time employed…	2016-11-15	2021-10-09 00:58:25	2021-10-09 00:58:25		95-104			482
2020	Group, Environmental Working	PFAS Contamination in the U.S					Targeted Search	https://www.ewg.org/interactive-maps/pfas_contamination/map/		2020	2021-10-09 00:58:25	2021-10-09 00:58:25
2020	Group, Environmental Working	PFAS Could Contaminate More Than 600 Military Installations, DOD Says					Targeted Search	https://www.ewg.org/release/pfas-could-contaminate-more-600-military-installations-dod-says	WASHINGTON – The Department of Defense has released new data showing that more than 600 military sites and surrounding communities could be contaminated with perfluorinated chemicals, or PFAS – far more installations than have been previously disclosed by Pentagon officials.	2020-03-16	2021-10-09 00:58:25	2021-10-09 00:58:25	2020-09-11
2019	Group, Environmental Working	Defense Bill Fails To Address PFAS Pollution at Oregon Military Bases					Targeted Search	https://www.ewg.org/testimony-official-correspondence/defense-bill-fails-address-pfas-pollution-oregon-military-bases		2019	2021-10-09 00:58:25	2021-10-09 00:58:25
2019	Group, Environmental Working	Highest Levels of PFAS Contamination in Groundwater at U.S. Military Installations					Targeted Search	https://cdn3.ewg.org/sites/default/files/u352/Top%20100%20PFAS.pdf?_ga=2.82030550.1349300272.1583249998-10610461.1581526153		2019	2021-10-09 00:58:25	2021-10-09 00:58:25
2020	Group, Colorado PFAS Policy Work	PFAS Narrative Policy Submittal Memo to WQCC					Targeted Search	https://drive.google.com/drive/folders/1uPhBsLDsBvkykMRva-1kA6iZIxhJF6ES		2020	2021-10-09 00:58:25	2021-10-09 00:58:25
2020	Griesmer, H	Ohio EPA Begins Testing Drinking Water Under Ohio PFAS Action Plan	Ohio Environmental Protection Agency				Targeted Search	https://epa.ohio.gov/News/Online-News-Room/News-Releases/ohio-epa-begins-testing-drinking-water-under-ohio-pfas-action-plan		2020	2021-10-09 00:58:25	2021-10-09 00:58:25
2020	Gribkoff, E	Air Guard base contributes to PFAS contamination in the Winooski River	VTDigger				Targeted Search	https://vtdigger.org/2020/03/31/air-guard-base-contributes-to-pfas-contamination-in-the-winooski-river/		2020	2021-10-09 00:58:25	2021-10-09 00:58:25
2019	Gretta Goldenman., Meena Fernandes., Michael Holland., Tugce Tugran., Amanda Nordin., Cindy Schoumacher., Alicia McNeill.,	The cost of Inaction		978-92-893-6065-4			Targeted Search	http://norden.diva-portal.org/smash/get/diva2:1295959/FULLTEXT01.pdf		2019	2021-10-09 00:58:25	2021-10-09 00:58:25			194
2012	Grandjean, Philippe; Andersen, Elisabeth Wreford; Budtz-Jørgensen, Esben; Nielsen, Flemming; Mølbak, Kåre; Weihe, Pal; Heilmann, Carsten	Serum vaccine antibody concentrations in children exposed to perfluorinated compounds	Jama		0098-7484		Targeted Search	x		2012	2021-10-09 00:58:25	2021-10-09 00:58:25		391-397		4	307
2012	Grandjean, P., Andersen EW., Budtz-Jørgensen E., Nielsen F., Mølbak K., Weihe P., Heilmann C.,	JAMA					Targeted Search	x		2012-01-25	2021-10-09 00:58:25	2021-10-09 00:58:25					307(4):391-7
2018	Government of Canada	Perfluorocarboxylic acids and their precursors : environmental performance agreement overview					Targeted Search	https://www.canada.ca/en/environment-climate-change/services/environmental-performance-agreements/list/perfluorocarboxylic-acids-overview.html		2018	2021-10-09 00:58:25	2021-10-09 00:58:25	2020-12-19
2012	Government of Canada	Risk management strategy for perfluorooctane sulfonate and its salts and precursors					Targeted Search	https://www.canada.ca/en/environment-climate-change/services/canadian-environmental-protection-act-registry/publications/risk-management-strategy-perfluorooctane-sulfonate.html		2012-05-10	2021-10-09 00:58:25	2021-10-09 00:58:25
2017	Gorito, A. M.; Ribeiro, A. R.; Almeida, C. M. R.; Silva, A. M. T.	A review on the application of constructed wetlands for the removal of priority substances and contaminants of emerging concern listed in recently launched EU legislation	Environ Pollut		1873-6424 (Electronic) 0269-7491 (Linking)	10.1016/j.envpol.2017.04.060	PubMed	https://www.ncbi.nlm.nih.gov/pubmed/28486186	The presence of organic pollutants in the aquatic environment, usually found at trace concentrations (i.e., between ng L(-1) and mug L(-1) or even lower, known as micropollutants), has been highlighted in recent decades as a worldwide environmental concern due to their difficult elimination by conventional water and wastewater treatment processes. The relevant information on constructed wetlands …	2017-08	2021-10-09 00:58:25	2021-10-09 00:58:25		428-443			227
2015	Godin, Katelyn; Stapleton, Jackie; Kirkpatrick, Sharon I; Hanning, Rhona M; Leatherdale, Scott T	Applying systematic review search methods to the grey literature: a case study examining guidelines for school-based breakfast programs in Canada	Systematic reviews		2046-4053		Targeted Search	x		2015	2021-10-09 00:58:25	2021-10-09 00:58:25		138		1	4
2015	Gleason, J.; Cooper, K.; Klotz, J.; Post, G.; Van Orden, J.	Health-Based Maximum Containment Level Support Document: Perfluorononanoic Acid (PFNA)					Targeted Search	https://www.nj.gov/dep/watersupply/pdf/pfna-health-effects.pdf		2015	2021-10-09 00:58:26	2021-10-09 00:58:26		195				www.nj.gov
2019	Gilmer, E	PFAS Plaintiffs Score Partial Win Over DuPont in Ohio Litigation	Bloomberg Law				Targeted Search	https://news.bloomberglaw.com/environment-and-energy/pfas-plaintiffs-score-partial-win-over-dupont-in-ohio-litigation		2019	2021-10-09 00:58:26	2021-10-09 00:58:26
2019	Ghisi, R.; Vamerali, T.; Manzetti, S.	Accumulation of perfluorinated alkyl substances (PFAS) in agricultural plants: A review	Environ Res		1096-0953 (Electronic) 0013-9351 (Linking)	10.1016/j.envres.2018.10.023	PubMed	https://www.ncbi.nlm.nih.gov/pubmed/30502744	PFASs are a class of compounds that include perfluoroalkyl and polyfluoroalkyl substances, some of the most persistent pollutants still allowed - or only partially restricted - in several product fabrications and industrial applications worldwide. PFASs have been shown to interact with blood proteins and are suspected of causing a number of pathological responses, including cancer. Given this thr…	2019-02	2021-10-09 00:58:26	2021-10-09 00:58:26		326-341			169
2019	Gewurtz, Sarah B; Bradley, Lisa E; Backus, Sean; Dove, Alice; McGoldrick, Daryl; Hung, Hayley; Dryfhout-Clark, Helena	Perfluoroalkyl Acids in Great Lakes Precipitation and Surface Water (2006–2018) Indicate Response to Phase-outs, Regulatory Action, and Variability in Fate and Transport Processes					SciTech Premium	https://search.proquest.com/docview/2279805187?accountid=193063	The concentrations of perfluoroalkyl acids (PFAAs) were determined in precipitation from three locations across the Great Lakes between 2006 and 2018 and compared to those in surface water. Perfluorooctane sulfonate (PFOS) and perfluorooctanoate (PFOA) concentrations generally decreased in precipitation, likely in response to phase-outs/regulatory actions. In comparison, concentrations of shorter…	2019-08-06	2021-10-09 00:58:26	2021-10-09 00:58:26
2019	General Assembly of the State of Vermont	No 21 An act relating to the regulation of polyfluoroalkyl substances in drinking and surface waters,					Targeted Search	https://legislature.vermont.gov/Documents/2020/Docs/ACTS/ACT021/ACT021%20As%20Enacted.pdf		2019-05-15	2021-10-09 00:58:26	2021-10-09 00:58:26		10
2011	Gebbink, W. A.; Letcher, R. J.; Burgess, N. M.; Champoux, L.; Elliott, J. E.; Hebert, C. E.; Martin, P.; Wayland, M.; Weseloh, D. V.; Wilson, L.	Perfluoroalkyl carboxylates and sulfonates and precursors in relation to dietary source tracers in the eggs of four species of gulls (Larids) from breeding sites spanning Atlantic to Pacific Canada	Environ Int		1873-6750 (Electronic) 0160-4120 (Linking)	10.1016/j.envint.2011.04.003	PubMed	https://www.ncbi.nlm.nih.gov/pubmed/21529948	In the present study, we identified and examined the spatial trends, sources and dietary relationships of bioaccumulative perfluorinated sulfonate (PFSA; C(6), C(8), and C(10) chain lengths) and carboxylate (PFCA; C(6) to C(15) chain lengths) contaminants, as well as precursor compounds including several perfluorinated sulfonamides, and fluorotelomer acids and alcohols, in individual eggs (collec…	2011-10	2021-10-09 00:58:26	2021-10-09 00:58:26		1175-82		7	37
2014	Gawor, A.; Shunthirasingham, C.; Hayward, S. J.; Lei, Y. D.; Gouin, T.; Mmereki, B. T.; Masamba, W.; Ruepert, C.; Castillo, L. E.; Shoeib, M.; Lee, S. C.; Harner, T.; Wania, F.	Neutral polyfluoroalkyl substances in the global atmosphere	Environ Sci Process Impacts		2050-7895 (Electronic) 2050-7887 (Linking)	10.1039/c3em00499f	PubMed	https://www.ncbi.nlm.nih.gov/pubmed/24232015	Concentrations of neutral per- and polyfluoroalkyl substances (nPFAS) in the atmosphere are of interest because nPFAS are highly mobile percursors for perfluoroalkyl acids. Two calibration studies in Ontario, Canada and Costa Rica established the feasibility of using XAD 2-resin based passive air samplers (XAD-PAS) to reliably determine long term average air concentrations of nPFAS under temperat…	2014-03	2021-10-09 00:58:26	2021-10-09 00:58:26		404-13		3	16
2019	Garbe, Will	Bill would stop Ohio firefighters from training with PFAS-based foam					Business Source Complete	http://search.ebscohost.com/login.aspx?direct=true&AuthType=shib&db=plh&AN=2W6677825316&site=ehost-live&custid=s7416341		2019-09-12	2021-10-09 00:58:26	2021-10-09 00:58:26						Dayton Daily News (OH)
2018	Gaarder, Nancy	Nebraska is keeping an eye on PFAS issues, but no regulations are planned	Omaha World Herald				Targeted Search	https://omaha.com/state-and-regional/nebraska-is-keeping-an-eye-on-pfas-issues-but-no-regulations-are-planned/article_bbc58462-f962-584b-ad79-6aad926d489c.html		2018-07-02	2021-10-09 00:58:26	2021-10-09 00:58:26						Omaha, Nebraska
2018	Gaarder, N	Nebraska is keeping an eye on PFAS issues, but no regulations are planned	The Omaha World Herald				Targeted Search	https://www.omaha.com/news/state_and_regional/nebraska-is-keeping-an-eye-on-pfas-issues-but-no/article_bbc58462-f962-584b-ad79-6aad926d489c.html		2018	2021-10-09 00:58:26	2021-10-09 00:58:26
2019	Fulton, Scott; Zeeb, Peter; Baas, Adam; Burneson, Eric; Deeb, Rula; Yingling, Virginia						Targeted Search	x		2019	2021-10-09 00:58:26	2021-10-09 00:58:26
2017	Fries, Amanda	Village balks at PFOA Hoosick Falls payout	Times Union				Targeted Search	https://www.timesunion.com/local/article/Village-balks-at-PFOA-Hoosick-Falls-payout-10964257.php		2017-02-27	2021-10-09 00:58:26	2021-10-09 00:58:26						www.timesunion.com
2017	Fries, Amanda	Hoosick Falls ditches law firm dealing with PFOA					Business Source Complete	http://search.ebscohost.com/login.aspx?direct=true&AuthType=shib&db=plh&AN=2W64110337852&site=ehost-live&custid=s7416341		2017-04-25	2021-10-09 00:58:26	2021-10-09 00:58:26						Times Union (Albany, NY)
2014	Fox, D. M.; Bero, L.	Systematic reviews: perhaps "the answer to policy makers' prayers"?	Environ Health Perspect		1552-9924 (Electronic) 0091-6765 (Linking)	10.1289/ehp.1408599	PubMed	https://www.ncbi.nlm.nih.gov/pubmed/25272205		2014-10	2021-10-09 00:58:26	2021-10-09 00:58:26		A262-3		10	122
2020	Force, Maine PFAS Task	Managing PFAS in Maine: Final Report from the Maine PFAS Task Force					Targeted Search	x	In March 2019, Governor Janet Mills created the Maine PFASTask Force by Executive Order (Appendix A) to review the extent of PFAS contamination in Maine and provide recommendations about how we can protect Maine residents from exposure. The Maine PFAS Task Force reviewed information from a variety of sources, including results of sampling submitted by DEP-licensed facilities and sampling conducte…	2020	2021-10-09 00:58:26	2021-10-09 00:58:26
2020	Fidra	PFAS free: UK regulations					Targeted Search	https://www.pfasfree.org.uk/regulations		2020	2021-10-09 00:58:26	2021-10-09 00:58:26
2020	Faulkner, T	State Regulations for Harmful PFAS Expected in May	Eco RI News				Targeted Search	https://www.ecori.org/government/2020/2/10/state-regulations-for-pfas-expected-in-may		2020	2021-10-09 00:58:26	2021-10-09 00:58:26
2018	Fathollahipour, S.; Patil, P. S.; Leipzig, N. D.	Oxygen Regulation in Development: Lessons from Embryogenesis towards Tissue Engineering	Cells Tissues Organs		1422-6421 (Electronic) 1422-6405 (Linking)	10.1159/000493162	PubMed	https://www.ncbi.nlm.nih.gov/pubmed/30273927	Oxygen is a vital source of energy necessary to sustain and complete embryonic development. Not only is oxygen the driving force for many cellular functions and metabolism, but it is also involved in regulating stem cell fate, morphogenesis, and organogenesis. Low oxygen levels are the naturally preferred microenvironment for most processes during early development and mainly drive proliferation.…	2018	2021-10-09 00:58:26	2021-10-09 00:58:26		350-371		2021-05-06	205
2015	F. Fabreha, . V Kumar, . E. Benfenati,. M. Schuhmacher,. J.L. Domingo,. M, Nadal,.	Physiologically based pharmacokinetic medeling of perfluoroalkyl substances in the human body	Toxicology Enviornmental Chemistry				Targeted Search	https://doi.org/10.1080/02772248.2015.1060976		2015	2021-10-09 00:58:26	2021-10-09 00:58:26		814-827			97
2015	European Parliament	The precautionary principle: Definitions, applications, and governance					Targeted Search	https://www.europarl.europa.eu/RegData/etudes/IDAN/2015/573876/EPRS_IDA(2015)573876_EN.pdf		2015	2021-10-09 00:58:26	2021-10-09 00:58:26
2008	European Food Safety Authority	Perfluorooctane sulfonate (PFOS), perfluorooctanoic acid (PFOA) and their salts Scientific Opinion of the Panel on Contaminants in the Food chain	EFSA Journal		1831-4732		Targeted Search	x		2008	2021-10-09 00:58:26	2021-10-09 00:58:26		653		7	6
2020	European Commission	Communication from the commission to the European Parliament, The Council, The European Economic and Social Committee and the Committee of the Regions Chemicals Strategy for Sustainability Towards a Toxic-Free Environment					Targeted Search	https://eur-lex.europa.eu/legal-content/EN/TXT/?uri=COM%3A2020%3A667%3AFIN#document2		2020	2021-10-09 00:58:26	2021-10-09 00:58:26
2020	European Commission	Commission Staff Working Document: Poly- and perfluoroalkyl substances (PFAS)					Targeted Search	https://ec.europa.eu/environment/pdf/chemicals/2020/10/SWD_PFAS.pdf		2020	2021-10-09 00:58:26	2021-10-09 00:58:26		22
2020	European Comission	Chemicals strategy					Targeted Search	https://ec.europa.eu/environment/strategy/chemicals-strategy_en		2020	2021-10-09 00:58:27	2021-10-09 00:58:27	2021-01-02
2021	European Chemicals Agency	Registry of restriction intentions until outcome					Targeted Search	https://echa.europa.eu/fr/registry-of-restriction-intentions/-/dislist/details/0b0236e18323a25d		2021	2021-10-09 00:58:27	2021-10-09 00:58:27	2021-01-02
2020	European Chemicals Agency	Perfluorononan-1-oic-acid Substance Infocard					Targeted Search	https://echa.europa.eu/substance-information/-/substanceinfo/100.006.184		2020	2021-10-09 00:58:27	2021-10-09 00:58:27
2020	European Chemicals Agency	Restriction of per- and polyfluoroalkyl substances (PFAS) under REACH					Targeted Search	https://echa.europa.eu/-/restriction-of-per-and-polyfluoroalkyl-substances-pfas-under-reach		2020	2021-10-09 00:58:27	2021-10-09 00:58:27	2020-12-19
2019	European Chemicals Agency	MSC unanimously agrees that HFPO-DA is a substance of very high concern					Targeted Search	https://echa.europa.eu/fr/-/msc-unanimously-agrees-that-hfpo-da-is-a-substance-of-very-high-concern		2019	2021-10-09 00:58:27	2021-10-09 00:58:27	2021-01-02
2013	Eschauzier, Christian; Hoppe, Maria; Schlummer, Martin; de Voogt, Pim	Presence and sources of anthropogenic perfluoroalkyl acids in high-consumption tap-water based beverages	Chemosphere		0045-6535		Targeted Search	x		2013	2021-10-09 00:58:27	2021-10-09 00:58:27		36-41		1	90
2012	Envrionmental Protection Agency	Revisions to the Unregulated Contaminant Monitoring Regulation (UCMR 3) for Public Water Systems					Targeted Search	https://www.govinfo.gov/content/pkg/FR-2012-05-02/pdf/2012-9978.pdf	The 1996 amendments to the Safe Drinking Water Act (SDWA) require that the United States Environmental Protection Agency (EPA or the agency) establish criteria for a program to monitor unregulated contaminants and publish a list of up to 30 contaminants to be monitored every five years. This final rule meets the SDWA requirement by publishing the third Unregulated Contaminant Monitoring Regulatio…	2012	2021-10-09 00:58:27	2021-10-09 00:58:27		26072-26101				Federal Register
2004	Envrionmental Protection Agency	3M/Dyneon PFOA Site-Related Monitoring and Environmental Assessment at Decatur, Alabama					Targeted Search	https://beta.regulations.gov/docket/EPA-HQ-OPPT-2004-0112		2004	2021-10-09 00:58:27	2021-10-09 00:58:27
2020	Environmental Protection Agency	Addition of certain PFAS to the TRI by the National Defense Authorization Act					Targeted Search	https://www.epa.gov/toxics-release-inventory-tri-program/addition-certain-pfas-tri-national-defense-authorization-act		2020-10-14	2021-10-09 00:58:27	2021-10-09 00:58:27
2020	Environmental Protection Agency	Perfluoroalkyl and Polyfluoroalkyl Substances (PFAS)	Methods and guidance for sampling and analyzing water and other environmental media				Targeted Search	https://www.epa.gov/sites/production/files/2020-01/documents/pfas_methods-sampling_tech_brief_7jan2020-update.pdf		2020	2021-10-09 00:58:27	2021-10-09 00:58:27		2
2020	Environmental Protection Agency	Contaminant Candidate List (CCL) and Regulatory Determination					Targeted Search	https://www.epa.gov/ccl/regulatory-determination-4		2020-06-15	2021-10-09 00:58:27	2021-10-09 00:58:27
2020	Environmental Protection Agency	Technical Brief - Perfluoroalkyl and Polyfluoroalkyl Substances (PFAS)					Targeted Search	https://www.epa.gov/sites/production/files/2020-01/documents/pfas_methods-sampling_tech_brief_7jan2020-update.pdf		2020	2021-10-09 00:58:27	2021-10-09 00:58:27	2020-12-19
2020	Environmental Protection Agency	PFAS Laws and Regulations					Targeted Search	https://www.epa.gov/pfas/pfas-laws-and-regulations		2020	2021-10-09 00:58:27	2021-10-09 00:58:27	2020-12-19
2020	Environmental Protection Agency	Significant New Use: Long-Chain Perfluoroalkyl Carboxylate and Perfluoroalkyl Sulfonate Chemical Substances					Targeted Search	https://www.regulations.gov/document?D=EPA-HQ-OPPT-2013-0225-0112	EPA is supplementing a proposed significant new use rule (SNUR) issued under section 5(a)(2) of the Toxic Substances Control Act (TSCA) for long-chain perfluoroalkyl carboxylate (LCPFAC) chemical substances to make inapplicable the exemption for persons who import a subset of LCPFAC chemical substances as part of surface coatings on articles. This subset of LCPFAC chemical substances also include…	2020	2021-10-09 00:58:27	2021-10-09 00:58:27		12479-12489				Federal Register
2020	Environmental Protection Agency	Preliminary Regulatory Determinations for Contaminants on the Fourth Drinking Water Contaminant Candidate List					Targeted Search	https://www.regulations.gov/document?D=EPA-HQ-OW-2019-0583-0001	The Safe Drinking Water Act (SDWA), as amended in 1996, requires the Environmental Protection Agency (EPA) to make regulatory determinations every five years on at least five unregulated contaminants. A regulatory determination is a decision about whether or not to begin the process to propose and promulgate a national primary drinking water regulation (NPDWR) for an unregulated contaminant. A pr…	2020	2021-10-09 00:58:27	2021-10-09 00:58:27		14098-14142
2020	Environmental Protection Agency	Perfluoroalkyl and Polyfluoroalkyl Substances (PFAS): Methods and guidance for sampling and analyzing water and other environmental media					Targeted Search	https://www.epa.gov/sites/production/files/2020-01/documents/pfas_methods-sampling_tech_brief_7jan2020-update.pdf		2020	2021-10-09 00:58:27	2021-10-09 00:58:27						www.epa.gov/research
2020	Environmental Protection Agency	Long-Chain Perfluoroalkyl Carboxylate and Perfluoroalkyl Sulfonate Chemical Substances; Significant New Use Rule					Targeted Search	https://www.federalregister.gov/documents/2020/07/27/2020-13738/long-chain-perfluoroalkyl-carboxylate-and-perfluoroalkyl-sulfonate-chemical-substances-significant	Under the Toxic Substances Control Act (TSCA), the Environmental Protection Agency (EPA) is finalizing amendments to the significant new use rule (SNUR) for long-chain perfluoroalkyl carboxylate (LCPFAC) chemical substances that were proposed on January 21, 2015; an amendment to a SNUR for perfluoroalkyl sulfonate chemical substances that was proposed on January 21, 2015; and an amendment to make…	2020	2021-10-09 00:58:27	2021-10-09 00:58:27		45109-45126				Federal Register
2020	Environmental Protection Agency	Drinking Water Advisories for PFOA and PFOS					Targeted Search	https://www.epa.gov/ground-water-and-drinking-water/drinking-water-health-advisories-pfoa-and-pfos		2020	2021-10-09 00:58:27	2021-10-09 00:58:27	2020-08-14
2019	Environmental Protection Agency	EPA awards $500K to University of North Dakota to advance innovation and research on PFAS					Targeted Search	https://www.epa.gov/newsreleases/epa-awards-500k-university-north-dakota-advance-innovation-and-research-pfas		2019	2021-10-09 00:58:27	2021-10-09 00:58:27
2019	Environmental Protection Agency	Title: National Oil and Hazardous Substances Pollution Contingency Plan; National Priorities List: Deletion of the Buckeye Reclamation Landfill Superfund Site					Targeted Search	https://www.regulations.gov/document?D=EPA-HQ-SFUND-1983-0002-0889	The Environmental Protection Agency (EPA) Region 5 is publishing a direct final Notice of Deletion of the Buckeye Reclamation Landfill Superfund Site (Buckeye Site), located in St. Clairsville, Ohio from the National Priorities List (NPL). The NPL, promulgated pursuant to Section 105 of the Comprehensive Environmental Response, Compensation, and Liability Act (CERCLA) of 1980, as amended, is an a…	2019	2021-10-09 00:58:27	2021-10-09 00:58:27		37122-37128				Federal Register
2019	Environmental Protection Agency	Preliminary Effluent Guidelines Program Plan 14					Targeted Search	https://www.regulations.gov/document?D=EPA-HQ-OW-2018-0618-0137	This notice of availability announces the Environmental Protection Agency's (EPA) Preliminary Effluent Guidelines Program Plan 14 (Preliminary Plan 14) and solicits public comment. Section 304(m) of the Clean Water Act (CWA) requires the EPA to biennially publish a plan for new and revised effluent limitations guidelines, after public review and comment. Preliminary Plan 14 identifies any new or …	2019	2021-10-09 00:58:27	2021-10-09 00:58:27		57019-57020				Federal Register
2019	Environmental Protection Agency	National Oil and Hazardous Substances Pollution Contingency Plan; National Priorities List: Partial Deletion of the U.S. Coast Guard (USCG) Buoy Depot of the South Weymouth Naval Air Station Superfund Site					Targeted Search	https://www.regulations.gov/document?D=EPA-HQ-SFUND-1994-0009-0021	The Environmental Protection Agency (EPA) Region 1 is publishing a Notice of Intent for Partial Deletion of the U.S. Coast Guard (USCG) Buoy Depot, the South Weymouth Naval Air Station (NAS) Superfund Site (the Site) (MA2170022022) in Weymouth, Massachusetts, from the National Priorities List (NPL) and requests public comments on this proposed action. The NPL, promulgated pursuant to section 105 …	2019	2021-10-09 00:58:27	2021-10-09 00:58:27		31281-31285				Federal Register
2019	Environmental Protection Agency	Human health effects of drinking water exposures to per- and polyfluoroalkyl substances (PFAS): A multi-site cross-sectional study (The Multi-site Study) 2019-08150					Targeted Search	https://www.regulations.gov/document?D=ATSDR-2019-0004-0001	The Agency for Toxic Substances and Disease Registry (ATSDR), as part of its continuing effort to reduce public burden and maximize the utility of government information, invites the general public and other Federal agencies the opportunity to comment on a proposed and/or continuing information collection, as required by the Paperwork Reduction Act of 1995. This notice invites comment on a propos…	2019	2021-10-09 00:58:27	2021-10-09 00:58:27		16857-16859
2019	Environmental Protection Agency	Funding Availability: Applications for Credit Assistance under the Water Infrastructure Finance and Innovation Act Program					Targeted Search	https://www.regulations.gov/document?D=EPA_FRDOC_0001-23689	In the Consolidated Appropriations Act, 2019, signed by the President on February 15, 2019, Congress provided $60 million in budget authority for the Water Infrastructure Finance and Innovation Act of 2014 (WIFIA) program to cover the subsidy required to provide a much larger amount of credit assistance. The Environmental Protection Agency (EPA or the Agency) estimates that this budget authority …	2019	2021-10-09 00:58:27	2021-10-09 00:58:27		13657-13661				Federal Register
2019	Environmental Protection Agency	EPA’s Per- and Polyfluoroalkyl Substances (PFAS) Action Plan					Targeted Search	https://www.epa.gov/sites/production/files/2019-02/documents/pfas_action_plan_021319_508compliant_1.pdf		2019	2021-10-09 00:58:27	2021-10-09 00:58:27
2019	Environmental Protection Agency	EPA draft guidance for addressing groundwater contaminated with PFOA and PFOS					Targeted Search	https://www.regulations.gov/docket?D=EPA-HQ-OLEM-2019-0229	EPA has developed a draft Interim Recommendations for Addressing Groundwater Contaminated with PFOA and PFOS. When finalized, the recommendations will provide a starting point for making site-specific cleanup decisions. The guidance is based on the EPA’s current scientific understanding of per- and polyfluoroalkyl substances (PFAS) toxicity and is intended to provide clear and consistent guidance…	2019	2021-10-09 00:58:27	2021-10-09 00:58:27						Federal Register
2019	Environmental Protection Agency	Development of the Fifth Proposed Unregulated Contaminant Monitoring Rule for Public Water Systems; Meetings					Targeted Search	https://www.regulations.gov/document?D=EPA_FRDOC_0001-23968	The U.S. Environmental Protection Agency (EPA or Agency) Office of Ground Water and Drinking Water, Standards and Risk Management Division's Technical Support Center announces a public meeting and webinar to discuss potential approaches to developing the proposal for the fifth Unregulated Contaminant Monitoring Rule (UCMR 5) for public drinking water systems. The EPA will discuss issues related t…	2019	2021-10-09 00:58:27	2021-10-09 00:58:27		25026-25027				Federal Register
2019	Environmental Protection Agency	Availability of the Systematic Review Protocol for the PFDA, PFNA, PFHxA, PFHxS, and PFBA IRIS Assessments					Targeted Search	https://www.regulations.gov/document?D=EPA-HQ-ORD-2019-0275-0001	The Environmental Protection Agency (EPA) is announcing a 45-day public comment period associated with release of the Systematic Review Protocol for the perfluorodecanoic acid (PFDA), perfluorononanoic acid (PFNA), perfluorohexanoic acid (PFHxA), perfluorohexanesulfonate (PFHxS), and perfluorobutanoic acid (PFBA) Integrated Risk Information System (IRIS) assessments. This protocol document presen…	2019	2021-10-09 00:58:27	2021-10-09 00:58:27		217
2019	Environmental Protection Agency	Addition of Certain Per- and Polyfluoroalkyl Substances: Community Right-to-Know Toxic Chemical Release Reporting					Targeted Search	https://www.regulations.gov/document?D=EPA-HQ-TRI-2019-0375-0001	In this advance notice of proposed rulemaking (ANPRM), EPA is soliciting information from the public as EPA considers proposing a future rule on adding certain per- and polyfluoroalkyl substances (PFAS) to the list of toxic chemicals subject to reporting under section 313 of the Emergency Planning and Community Right-to-Know Act (EPCRA) and section 6607 of the Pollution Prevention Act (PPA). In t…	2019	2021-10-09 00:58:27	2021-10-09 00:58:27		66369-66373				Federal Register
2018	Environmental Protection Agency	Human Health Toxicity Values for Perfluorobutane Sulfonic Acid (CASRN 375-73-5) and Related Compound Potassium Perfluorobutane Sulfonate (CASRN 29420-49-3)					Targeted Search	https://www.epa.gov/sites/production/files/2018-11/documents/pfbs_public_comment_draft_toxicity_assessment_nov2018-508.pdf		2018	2021-10-09 00:58:27	2021-10-09 00:58:27						Washington, DC
2018	Environmental Protection Agency	Human Health Toxicity Values for Hexafluoropropylene Oxide (HFPO) Dimer Acid and Its Ammonium Salt (CASRN 13252-13-6 and CASRN 62037-80-3) Also known as "GenX Chemicals"					Targeted Search	https://www.epa.gov/sites/production/files/2018-11/documents/genx_public_comment_draft_toxicity_assessment_nov2018-508.pdf		2018	2021-10-09 00:58:27	2021-10-09 00:58:27						Washington, DC
2018	Environmental Protection Agency	PFAS National Leadership Summit and Engagement					Targeted Search	https://www.regulations.gov/document?D=EPA-HQ-OW-2018-0270-0001	Per- and Polyfluoroalkyl Substances (PFAS) is a category of man-made chemicals that have been widely used to make products because of their stain-resistant, waterproof and/or nonstick properties. These chemicals can be very persistent in the environment and in the human body – meaning they don’t break down quickly and they can accumulate over time. There is evidence that exposure to PFAS can lead…	2018	2021-10-09 00:58:27	2021-10-09 00:58:27		35000
2018	Environmental Protection Agency	National Oil and Hazardous Substances Pollution Contingency Plan; National Priorities List: Deletion of the Union Chemical Co., Inc. Superfund Site					Targeted Search	https://www.regulations.gov/document?D=EPA-HQ-SFUND-1989-0011-0047	The Environmental Protection Agency (EPA) Region 1 is issuing a Notice of Intent to Delete the Union Chemical Co., Inc. Superfund Site (Site) located in South Hope, Maine, from the National Priorities List (NPL) and requests public comments on this proposed action. The NPL, promulgated pursuant to section 105 of the Comprehensive Environmental Response, Compensation, and Liability Act (CERCLA) of…	2018	2021-10-09 00:58:27	2021-10-09 00:58:27		34508-34513				Federal Register
2018	Environmental Protection Agency	Fact Sheet: 2010/2015 PFOA Stewardship Program					Targeted Search	https://www.epa.gov/assessing-and-managing-chemicals-under-tsca/fact-sheet-20102015-pfoa-stewardship-program		2018	2021-10-09 00:58:27	2021-10-09 00:58:27	2020-09-11
2018	Environmental Protection Agency	Draft Human Health Toxicity Assessments for Hexafluoropropylene Oxide Dimer Acid and its Ammonium Salt (GenX Chemicals) and for Perfluorobutane Sulfonic Acid (PFBS) and Related Compound Potassium Perfluorobutane Sulfonate					Targeted Search	https://www.regulations.gov/document?D=EPA-HQ-OW-2018-0614-0001	The Environmental Protection Agency (EPA) is announcing a 60-day public comment period associated with the release of two draft toxicity assessments for public comment: Draft Human Health Toxicity Values for Hexafluoropropylene Oxide (HFPO) Dimer Acid and its Ammonium Salt (GenX Chemicals). Draft Human Health Toxicity Values for Perfluorobutane Sulfonic Acid (PFBS) and Related Compound Potassium …	2018	2021-10-09 00:58:28	2021-10-09 00:58:28		58768-58770				Federal Register
2017	Environmental Protection Agency	The Third Unregulated Contaminant Monitoring Rule (UCMR 3): Data Summary, January 2017					Targeted Search	https://www.epa.gov/sites/production/files/2017-02/documents/ucmr3-data-summary-january-2017.pdf		2017	2021-10-09 00:58:28	2021-10-09 00:58:28
2016	Environmental Protection Agency	Lifetime Health Advisories and Health Effects Support Documents for Perfluorooctanoic Acid and Perfluorooctane Sulfonate					Targeted Search	https://www.govinfo.gov/content/pkg/FR-2016-05-25/pdf/2016-12361.pdf	The Environmental Protection Agency (EPA) announces the release of lifetime health advisories (HAs) and health effects support documents for Perfluorooctanoic Acid (PFOA) and Perfluorooctane Sulfonate (PFOS). EPA developed the HAs to assist federal, state, tribal and local officials, and managers of drinking water systems in protecting public health when these chemicals are present in drinking wa…	2016	2021-10-09 00:58:28	2021-10-09 00:58:28		33250-33251				Federal Register
2015	Environmental Protection Agency	Significant New Use Rules: Long-Chain Perfluoroalkyl Carboxylate and Perfluoroalkyl Sulfonate Chemical Substances					Targeted Search	https://www.regulations.gov/document?D=EPA-HQ-OPPT-2013-0225-0048	EPA issued a proposed rule in the Federal Register January 21, 2015, concerning long-chain perfluoroalkyl carboxylate (LCPFAC) chemical substances and perfluoroalkyl sulfonate (PFAS) chemical substances. This document extends the comment period for 90 days, from March 23, 2015, to June 26, 2015. The comment period is being extended because EPA received several comments asserting that there may be…	2015	2021-10-09 00:58:28	2021-10-09 00:58:28		13513				Federal Register
2013	Environmental Protection Agency	Significant New Uses: Perfluoroalkyl Sulfonates and Long-Chain Perfluoroalkyl Carboxylate Chemical Substances					Targeted Search	https://www.regulations.gov/document?D=EPA-HQ-OPPT-2012-0268-0034	Under the Toxic Substances Control Act (TSCA), EPA is amending a significant new use rule (SNUR) for perfluoroalkyl sulfonate (PFAS) chemical substances to add PFAS chemical substances that have completed the TSCA new chemical review process, but have not yet commenced production or import and is designating (for all listed PFAS chemical substances) processing as a significant new use. EPA is als…	2013	2021-10-09 00:58:28	2021-10-09 00:58:28		62443-62451				Federal Register
2012	Environmental Protection Agency	Significant New Use Rules: Perfluoroalkyl Sulfonates and Long-Chain Perfluoroalkyl Carboxylate Chemical Substances					Targeted Search	https://www.regulations.gov/document?D=EPA-HQ-OPPT-2012-0268-0001	Under the Toxic Substances Control Act (TSCA), EPA is proposing to amend a significant new use rule (SNUR) for perfluoroalkyl sulfonate (PFAS) chemical substances to add PFAS chemical substances that have completed the TSCA new chemical review process but have not yet commenced production or import, and to designate (for all listed PFAS chemical substances) processing as a significant new use. EP…	2012	2021-10-09 00:58:28	2021-10-09 00:58:28		48924-48934				Federal Register
2011	Environmental Protection Agency	Semiannual Regulatory Agenda - Spring 2011					Targeted Search	http://govinfo.gov/content/pkg/FR-2011-07-07/html/2011-15496.htm		2011	2021-10-09 00:58:28	2021-10-09 00:58:28		40118-40131
2010	Environmental Protection Agency	Premanufacture Notification Exemption for Polymers; Amendment of Polymer Exemption Rule to Exclude Certain Perfluorinated Polymers, FINAL RULE					Targeted Search	https://www.regulations.gov/document?D=EPA-HQ-OPPT-2002-0051-0080	EPA is amending the polymer exemption rule, which provides an exemption from the premanufacture notification (PMN) requirements of the Toxic Substances Control Act (TSCA), to exclude from eligibility polymers containing as an integral part of their composition, except as impurities, certain perfluoroalkyl moieties consisting of a CF3- or longer chain length. This exclusion includes polymers that …	2010	2021-10-09 00:58:28	2021-10-09 00:58:28		4295-4305				Federal Register
2009	Environmental Protection Agency	Long-Chain Perfluorinated Chemicals (PFCs) Action Plan					Targeted Search	https://www.epa.gov/sites/production/files/2016-01/documents/pfcs_action_plan1230_09.pdf		2009	2021-10-09 00:58:28	2021-10-09 00:58:28
2009	Environmental Protection Agency	Provisional Health Advisories for Perfluorooctanoic Acid (PFOA) and Perfluorooctane Sulfonate (PFOS)					Targeted Search	https://www.epa.gov/sites/production/files/2015-09/documents/pfoa-pfos-provisional.pdf		2009	2021-10-09 00:58:28	2021-10-09 00:58:28
2007	Environmental Protection Agency	Perfluoroalkyl Sulfonates; Significant New Use Rule					Targeted Search	https://www.regulations.gov/document?D=EPA-HQ-OPPT-2005-0015-0040	EPA is amending a significant new use rule (SNUR) under section 5(a)(2) of the Toxic Substances Control Act (TSCA) to include certain additional perfluoroalkyl sulfonate (PFAS) chemicals. EPA is amending the PFAS SNUR at 40 CFR 721.9582 by adding a new Table 3 which includes the PFAS chemicals currently on the public TSCA Inventory that are not already covered by the SNUR. This rule requires manu…	2007	2021-10-09 00:58:28	2021-10-09 00:58:28		57222-57235				Federal Register
2006	Environmental Protection Agency	Premanufacture Notification Exemption for Polymers; Amendment of Polymer Exemption Rule to Exclude Certain Perfluorinated Polymers; Proposed Rule					Targeted Search	https://www.regulations.gov/document?D=EPA-HQ-OPPT-2002-0051-0001	EPA is proposing to amend the polymer exemption rule, which provides an exemption from the premanufacture notification (PMN) requirements of the Toxic Substances Control Act (TSCA), to exclude from eligibility polymers containing as an integral part of their composition, except as impurities, certain perfluoroalkyl moieties consisting of a CF3- or longer chain length. This proposed exclusion incl…	2006	2021-10-09 00:58:28	2021-10-09 00:58:28		11484-11503				Federal Register
2006	Environmental Protection Agency	Perfluoroalkyl Sulfonates; Proposed Significant New Use Rule; Extension of Comment Period					Targeted Search	https://www.govinfo.gov/content/pkg/FR-2006-04-10/html/06-3400.htm	This document extends the public comment period established for the Proposed Significant New Use Rule for Perfluoroalkyl Sulfonates in the Federal Register issued on March 10, 2006 (71 FR 12311) (FRL-7740-6). In that proposed rule, EPA proposed to amend a significant new use rule (SNUR) under section 5(a)(2) of the Toxic Substances Control Act (TSCA) to include certain perfluoroalkyl sulfonates (…	2006	2021-10-09 00:58:28	2021-10-09 00:58:28		18055-18056				Federal Register
2005	Environmental Protection Agency	Memorandum of Understanding (MOU) between the USEPA and E. I. DuPont de Nemours and Company for a Perfluorooctanoic Acid (PFOA) Site-Related Environmental Assessment Program					Targeted Search	https://beta.regulations.gov/document/EPA-HQ-OPPT-2004-0113-0002		2005	2021-10-09 00:58:28	2021-10-09 00:58:28
2005	Environmental Protection Agency	Environmental Protection Agency Semiannual Regulatory Agenda					Targeted Search	https://www.regulations.gov/document?D=EPA-HQ-OAR-2005-0166-0001	The Environmental Protection Agency (EPA) publishes the Semiannual Regulatory Agenda to update the public about: • Regulations and major policies currently under development, • Reviews of existing regulations and major policies, and • Regulations and major policies completed or canceled since the last Agenda	2005	2021-10-09 00:58:28	2021-10-09 00:58:28		65206-65353				Federal Register
2004	Environmental Protection Agency	Environmental Protection Agency Semiannual Regulatory Agenda					Targeted Search	https://www.regulations.gov/document?D=EPA-HQ-RCRA-2004-0004-0001	The Environmental Protection Agency (EPA) publishes the Semiannual Regulatory Agenda to update the public about: • Regulations and major policies currently under development, • Reviews of existing regulations and major policies, and • Regulations and major policies completed or canceled since the last Agenda	2004	2021-10-09 00:58:28	2021-10-09 00:58:28		38154-38319				Federal Register
2002	Environmental Protection Agency	Perfluoroalkyl Sulfonates; Significant New Use Rule; Final Rule and Supplemental Proposed Rule					Targeted Search	https://www.regulations.gov/document?D=EPA-HQ-OPPT-2002-0043-0004	EPA is issuing a significant new use rule (SNUR) under section 5(a)(2) of the Toxic Substances Control Act (TSCA) for 13 chemicals, including polymers, that are derived from perfluorooctanesulfonic acid (PFOSH) and its higher and lower homologues. These chemicals are collectively referred to as perfluoroalkyl sulfonates, or PFAS. This rule requires manufacturers and importers to notify EPA at lea…	2002	2021-10-09 00:58:28	2021-10-09 00:58:28		11008-11030				Federal Register
2002	Environmental Protection Agency	Perfluoroalkyl Sulfonates; Significant New Use Rule					Targeted Search	https://www.govinfo.gov/content/pkg/FR-2002-03-11/pdf/02-5746.pdf		2002	2021-10-09 00:58:28	2021-10-09 00:58:28		11008-11012				Federal Register
2002	Environmental Protection Agency	Perfluoroalkyl Sulfonates; Significant New Use Rule					Targeted Search	https://www.regulations.gov/document?D=EPA-HQ-OPPT-2002-0043-0001	EPA is issuing a significant new use rule (SNUR) under section 5(a)(2) of the Toxic Substances Control Act (TSCA)for 75 substances including perfluorooctanesulfonic acid (PFOSH)and certain of its salts (PFOSS), perfluorooctanesulfonyl fluoride (POSF), certain higher and lower homologues of PFOSH and POSF, and certain other chemical substances, including polymers, that are derived from PFOSH and i…	2002	2021-10-09 00:58:28	2021-10-09 00:58:28		72854-72867				Federal Register
2000	Environmental Protection Agency	Perfluorooctyl Sulfonates; Proposed Significant New Use Rule					Targeted Search	https://www.regulations.gov/document?D=EPA-HQ-OPPT-2002-0043-0003	EPA is proposing a significant new use rule (SNUR) under section 5(a)(2) of the Toxic Substances Control Act (TSCA) for the following chemical substances: Perfluorooctanesulfonic acid (PFOSA) and certain of its salts (PFOSS), perfluorooctanesulfonyl fluoride [PFOSF), certain higher and lower homologues of PFOSA and PFOSF, and certain other chemical substances, including polymers, that contain PFO…	2000	2021-10-09 00:58:28	2021-10-09 00:58:28		62319-62333				Federal Register
2020	Environment, Colorado Department of Public Health	PFAS Narrative Policy Work Group					Targeted Search	https://www.colorado.gov/pacific/cdphe/PFCs/PFAS-Narrative-Policy-Work-Group		2020	2021-10-09 00:58:28	2021-10-09 00:58:28
2020	Environment, Colorado Department of Public Health	Memorandum					Targeted Search	x	Attachment 1​ is a redline showing the progression of the drafting of this policy based on stakeholder input.This is the third draft of the policy and reflects two rounds of input from stakeholders. Version 2 edits areshown in red and Version 3 edits are shown in blue. Attachment 2​ is a clean draft of the policy that includes two rounds of input from stakeholders. Attachment 3​ contains a copy o…	2020	2021-10-09 00:58:28	2021-10-09 00:58:28
2020	Enviornmental Protection Agency	Drinking Water Health Advisories for PFOA and PFOS	Ground Water and Drinking Water				Targeted Search	https://www.epa.gov/ground-water-and-drinking-water/drinking-water-health-advisories-pfoa-and-pfos#:~:text=To%20provide%20Americans%2C%20including%20the,at%2070%20parts%20per%20trillion		2020	2021-10-09 00:58:28	2021-10-09 00:58:28	2020-12-10
2020	Enviornmental Protection Agency	PFAS Testing of Ohio Public Water Systems					Targeted Search	https://oepa.maps.arcgis.com/apps/MapSeries/index.html?appid=893553c5007f410d9bc55d9cf985342e		2020	2021-10-09 00:58:28	2021-10-09 00:58:28
2020	Enviornmental Protection Agency	EPA PFAS Action Plan: Program Update					Targeted Search	https://www.epa.gov/sites/production/files/2020-01/documents/pfas_action_plan_feb2020.pdf		2020	2021-10-09 00:58:28	2021-10-09 00:58:28						www.epa.gov
2020	Enviornmental Protection Agency	EPA Science Advisory Board (SAB)					Targeted Search	https://yosemite.epa.gov/sab/sabpeople.nsf/WebCommittees/BOARD		2020	2021-10-09 00:58:28	2021-10-09 00:58:28	2020-10-15
2019	Enviornmental Protection Agency	EPA's Per- and Polyfluoroalkyl Substances (PFAS) Action Plan					Targeted Search	https://www.epa.gov/sites/production/files/2019-02/documents/pfas_action_plan_021319_508compliant_1.pdf		2019	2021-10-09 00:58:28	2021-10-09 00:58:28		72				www.epa.gov
2018	Enviornmental Protection Agency	Human Health Toxicity Values for Hexafluoropropylene Oxide (HFPO) Dimer Acid and Its Ammonium Salt Also Known as "GenX Chemicals"					Targeted Search	https://www.epa.gov/sites/production/files/2018-11/documents/genx_public_comment_draft_toxicity_assessment_nov2018-508.pdf		2018	2021-10-09 00:58:28	2021-10-09 00:58:28		209				www.epa.gov
2018	Enviornmental Protection Agency	Human Health Toxicity Values for Perfluorobutane Sulfonic Acid and Related Compound Potassium Perfluorobutane Sulfonate					Targeted Search	https://www.epa.gov/sites/production/files/2018-11/documents/pfbs_public_comment_draft_toxicity_assessment_nov2018-508.pdf		2018	2021-10-09 00:58:28	2021-10-09 00:58:28		151				www.epa.gov
2018	Enviornmental Protection Agency	Response to Peer Review Comments on the Draft Human Health Toxicity Values for Hexafluoropropylene Oxide (HFPO) Dimer Acid and Its Ammonium Salt (CASRN 13252-13-6 and CASRN 62037-80-3) Also known as "GenX Chemicals"					Targeted Search	https://www.epa.gov/sites/production/files/2018-11/documents/genx_epa_response_to_peer_review_comments_nov2018-508.pdf		2018	2021-10-09 00:58:28	2021-10-09 00:58:28		66				www.epa.gov
2018	Enviornmental Protection Agency	Response to Peer Review Comments on the Draft Human Health Toxicity Values for Perfluorobutane Sulfonic Acid and Related Compound Potassium Perfluorobutane Sulfonate					Targeted Search	https://www.epa.gov/sites/production/files/2018-11/documents/pfbs_epa_response_to_peer_review_comments_nov2018-508.pdf		2018	2021-10-09 00:58:28	2021-10-09 00:58:28		68				www.epa.gov
2006	Enviornmental Protection Agency	Scientific Advisory Board's Response to EPS's Draft Risk Assesment					Targeted Search	http://www.epa.gov/sab/pdf/sab_06_006.pdf		2006	2021-10-09 00:58:28	2021-10-09 00:58:28	2010-07-08					www.epa.gov
1998	Enviornmental Protection Agency	TSCA Section 8(e) - Perfluorooctane Sulfonate - Docket Numbers 8EHQ-1180-373; 8EHQ-1180-374; 8EHQ-0381-0394					Targeted Search	https://static.ewg.org/reports/2020/pfas-epa-timeline/1998_3M-Alerts-EPA.pdf?_ga=2.242176325.697024290.1606486803-1729093873.1606486803		1998-05-15	2021-10-09 00:58:29	2021-10-09 00:58:29		2				www.epa.gov
1998	Enviornmental Protection Agency	Science Publication Strategy					Targeted Search	https://static.ewg.org/reports/2020/pfas-epa-timeline/1998_Publication-Strategy.pdf?_ga=2.134299318.697024290.1606486803-1729093873.1606486803		1998-12-10	2021-10-09 00:58:29	2021-10-09 00:58:29		5				www.epa.gov
2020	EGLE Media Office	Michigan adopts strict PFAS in drinking water standards					Targeted Search	https://www.michigan.gov/som/0,4669,7-192-47796-534660--,00.html		2020	2021-10-09 00:58:29	2021-10-09 00:58:29	2020-07-23
2020	EFSA Panel on Contaminants in the Food Chain	Risk to human health related to the presence of perfluoroalkyl substances in food	EFSA Journal		1831-4732		Targeted Search	x		2020	2021-10-09 00:58:29	2021-10-09 00:58:29		e06223		9	18
2020	Droze, William; Moroz, Mandi	PFAS Litigation Continues as EPA Proposes Increased Federal Regulations					SciTech Premium	https://search.proquest.com/docview/2362206413?accountid=193063		2020-02-24	2021-10-09 00:58:29	2021-10-09 00:58:29
2020	Droze, William; Moroz, Mandi	Court Dismisses PFOA and PFOS Contamination Claim Amidst Changing Regulatory Landscape					SciTech Premium	https://search.proquest.com/docview/2343182127?accountid=193063		2020-01-22	2021-10-09 00:58:29	2021-10-09 00:58:29
2020	Dotray, M	Explaining the PFAS exposure assessment around the former Reese Air Force Base	The Brownwood Bulletin				Targeted Search	https://www.brownwoodtx.com/news/20200127/explaining-pfas-exposure-assessment-around-former-reese-air-force-base		2020	2021-10-09 00:58:29	2021-10-09 00:58:29
2020	Dooley, Emily C.	California County Shuts Down Fifth of Water Wells Over PFAS (2)					Targeted Search	https://news.bloomberglaw.com/environment-and-energy/california-increases-scrutiny-of-forever-chemicals-in-water		2020	2021-10-09 00:58:29	2021-10-09 00:58:29
2019	Domingo, J. L.; Nadal, M.	Human exposure to per- and polyfluoroalkyl substances (PFAS) through drinking water: A review of the recent scientific literature	Environ Res		1096-0953 (Electronic) 0013-9351 (Linking)	10.1016/j.envres.2019.108648	PubMed	https://www.ncbi.nlm.nih.gov/pubmed/31421451	Per- and polyfluoroalkyl substances (PFAS) are a group of water-soluble chemical compounds with an important number of applications, which have been widely used during the last 60 years. Two of them, perfluorooctane sulfonate (PFOS) and perfluorooctanoic acid (PFOA), are the most known and well investigated. As for many other organic substances that are of environmental concern, the diet is the m…	2019-10	2021-10-09 00:58:29	2021-10-09 00:58:29		108648			177
	Division of Waste Hazardous Substances	PFAS in Delaware					Targeted Search	https://dnrec.alpha.delaware.gov/waste-hazardous/remediation/pfas/			2021-10-09 00:58:29	2021-10-09 00:58:29
2020	Division, Georgia Environmental Protection	PFOA and PFOS Information					Targeted Search	https://epd.georgia.gov/pfoa-and-pfos-information		2020	2021-10-09 00:58:29	2021-10-09 00:58:29
2020	DiGangi, Diana	House Panel Approves Multiple PFAS Restrictions For Defense Bill	Inside EPA				SciTech Premium	https://search.proquest.com/docview/2421387492?accountid=193063		2020-07-08	2021-10-09 00:58:29	2021-10-09 00:58:29						Arlington, VA
2020	DiGangi, Diana	SENATE DEFENSE BILL DEBATE TO INCLUDE PFAS BAN CLEARED BY HOUSE PANEL	Inside EPA				SciTech Premium	https://search.proquest.com/docview/2422980394?accountid=193063		2020-07-13	2021-10-09 00:58:29	2021-10-09 00:58:29						Arlington, VA
2020	Department of Environmental Quality	Addressing PFAS in Oregon					Targeted Search	https://www.oregon.gov/deq/Hazards-and-Cleanup/ToxicReduction/Pages/PFAS-in-Oregon.aspx#main-content		2020	2021-10-09 00:58:29	2021-10-09 00:58:29
	Department of Environment, Great Lakes; Energy	Michigan PFAS Action Response Team					Targeted Search	https://www.michigan.gov/pfasresponse/			2021-10-09 00:58:29	2021-10-09 00:58:29
2019	Denton, Charles M.	Georgia Enacts Prohibition on PFAS Firefighting Foam	The National Law Review				Targeted Search	https://www.natlawreview.com/article/georgia-enacts-prohibition-pfas-firefighting-foam	In the final hours of the 2019 Georgia legislative session, the House agreed to the Senate’s revision to the firefighting foam regulation bill, House Bill 458, with an almost unanimous vote of 159 to 1. The final version of this legislation goes beyond the original HB 458 by prohibiting prospectively (on and after January 1, 2020) the discharge or other use of firefighting foam that contains PFAS…	2019-04-15	2021-10-09 00:58:29	2021-10-09 00:58:29	2020-09-23			105	IX
2020	Denchak, Melissa	Flint Water Crisis: Everything You Need to Know					Targeted Search	https://www.nrdc.org/stories/flint-water-crisis-everything-you-need-know		2020-11-08	2021-10-09 00:58:29	2021-10-09 00:58:29	2020-12-22
2020	Delfanian, C	SDSU researchers developing field device to detect PFAS	South Dakota South University				Targeted Search	https://www.sdstate.edu/news/2020/02/sdsu-researchers-developing-field-device-detect-pfas		2020	2021-10-09 00:58:29	2021-10-09 00:58:29
2020	Dean, William S; Adejumo, Hollie A; Caiati, Ariana; Garay, Patricia M; Harmata, Alexander S; Li, Lucinda; Rodriguez, Enrique E; Sundar, SA	Framework for Regulation of New and Existing PFAS by EPA	J. Sci. Policy Governance				Targeted Search	x		2020	2021-10-09 00:58:29	2021-10-09 00:58:29					16
2012	de Cerio, O. D.; Bilbao, E.; Cajaraville, M. P.; Cancio, I.	Regulation of xenobiotic transporter genes in liver and brain of juvenile thicklip grey mullets (Chelon labrosus) after exposure to Prestige-like fuel oil and to perfluorooctane sulfonate	Gene		1879-0038 (Electronic) 0378-1119 (Linking)	10.1016/j.gene.2012.01.067	PubMed	https://www.ncbi.nlm.nih.gov/pubmed/22343007	Xenobiotic transport proteins are involved in cellular defence against accumulation of xenobiotics participating in multixenobiotic resistance (MXR). In order to study the transcriptional regulation of MXR genes in fish exposed to common chemical pollutants we selected the thicklip grey mullet (Chelon labrosus), since mugilids are widespread in highly degraded estuarine environments where they ha…	2012-04-25	2021-10-09 00:58:29	2021-10-09 00:58:29		50-8		1	498
2019	Dave Reynolds, Suzanne Yohannan	Despite Bipartisan Support, Officials Doubt PFAS Bills' Proposal	Inside EPA's Defense Enviornment Alert				Targeted Search	https://www.deseret.com/utah/2019/12/7/20996775/forever-chemicals-health-dark-waters		2019-04-16	2021-10-09 00:58:29	2021-10-09 00:58:29		1		15	27
2017	Dauchy, Xavier; Boiteux, Virginie; Bach, Cristina; Rosin, Christophe; Munoz, Jean-François	Per-and polyfluoroalkyl substances in firefighting foam concentrates and water samples collected near sites impacted by the use of these foams	Chemosphere		0045-6535		Targeted Search	x		2017	2021-10-09 00:58:29	2021-10-09 00:58:29		53-61			183
2013	Darrow, L. A.; Stein, C. R.; Steenland, K.	Serum perfluorooctanoic acid and perfluorooctane sulfonate concentrations in relation to birth outcomes in the Mid-Ohio Valley, 2005-2010	Environ Health Perspect		1552-9924 (Electronic) 0091-6765 (Linking)	10.1289/ehp.1206372	PubMed	https://www.ncbi.nlm.nih.gov/pubmed/23838280	BACKGROUND: Previous research suggests perfluorooctanoic acid (PFOA) and perfluorooctane sulfonate (PFOS) may be associated with adverse pregnancy outcomes. OBJECTIVE: We conducted a population-based study of PFOA and PFOS and birth outcomes from 2005 through 2010 in a Mid-Ohio Valley community exposed to high levels of PFOA through drinking-water contamination. METHODS: Women provided serum for …	2013-10	2021-10-09 00:58:29	2021-10-09 00:58:29		1207-13		10	121
2015	Danish Environmental Protection Agency	Short-chain Polyfluoroalkyl Substances (PFAS) A literature review of information on human health effects and environmental fate and effect aspects of short-chain PFAS					Targeted Search	https://www2.mst.dk/Udgiv/publications/2015/05/978-87-93352-15-5.pdf		2015	2021-10-09 00:58:29	2021-10-09 00:58:29
2015	Curcic, M; Milic, J; Brnjas, Z; Randjelovic, J; Jovovic, A; Krinulovic, K; Bacanovic, V; Stevanovic-Carapina, H	PBDEs and PFOS as new POPs chemicals in Serbian regulation - Socio economic analysis for the purpose of risk management					SciTech Premium	https://search.proquest.com/docview/1765946664?accountid=193063		2015	2021-10-09 00:58:29	2021-10-09 00:58:29
2020	Crowley, J	Lawmakers Must Act on Toxic PFAS Chemicals in Our Water	Conservation Law Foundation				Targeted Search	https://www.clf.org/blog/lawmakers-must-act-on-toxic-pfas-chemicals/		2020	2021-10-09 00:58:29	2021-10-09 00:58:29
2019	Crest, E	Wisconsin lawmakers take aim at potentially toxic chemicals	Associated Press				Targeted Search	https://www.nbc26.com/news/state/republicans-introduce-bill-limiting-fire-foam-use		2019	2021-10-09 00:58:30	2021-10-09 00:58:30
2005	Cozier, Muriel	EC proposes laws to restrict PFOS					SciTech Premium	https://search.proquest.com/docview/224652827?accountid=193063	The proposed directive would prevent the use of PFOS in carpets, textiles, upholstery and other applications. The draft recognises that these uses, in the main, have already been phased out, so the proposal would prevent their re-introduction. The proposal would also look at the advantages and disadvantages of regulating other uses of PFOS, such as chromium plating, photography and fire-fighting …	2005-12-19	2021-10-09 00:58:30	2021-10-09 00:58:30
2019	Coyne, Caity	Dangerous PFAS chemicals are unmonitored in WV's waters. A 2020 bill aims to change that					Business Source Complete	http://search.ebscohost.com/login.aspx?direct=true&AuthType=shib&db=plh&AN=2W6806982516&site=ehost-live&custid=s7416341		2019-12-17	2021-10-09 00:58:30	2021-10-09 00:58:30						Charleston Gazette, The (WV)
1982	Cowart, V.S.	Can 'artificial blood' live up to public billing?'					PubMed	https://pubmed.ncbi.nlm.nih.gov/7057595		1982	2021-10-09 00:58:30	2021-10-09 00:58:30
2018	Court of Common Pleas Washington County Ohio	State of Ohio v. E.I. Du Pont De Nemours and Co. and The Chemours Compnay					Targeted Search	https://www.ohioattorneygeneral.gov/Files/Briefing-Room/News-Releases/Environmental-Enforcement/2018-02-08-DuPont-Complaint.aspx		2018	2021-10-09 00:58:30	2021-10-09 00:58:30						Washington County, Ohio
2020	Council), ITRC	PFAS Technical and Regulatory Guidance Document and Fact Sheets PFAS-1. Washington, D.C.: Interstate Technology & Regulatory Council, PFAS Team					Targeted Search	https://pfas-1.itrcweb.org/ (FACT SHEETS)		2020	2021-10-09 00:58:30	2021-10-09 00:58:30
2018	Co-operation, Organisation for Economic; Development	Toward a new comprehensive global database of per- and polyfluoroalkyl substances (PFASs): Summary report on updating the OECD 2007 list of per- and polyfluoroalkyl substances (PFASs)					Targeted Search	https://www.oecd.org/officialdocuments/publicdisplaydocumentpdf/?cote=ENV-JM-MONO(2018)7&doclanguage=en		2018	2021-10-09 00:58:30	2021-10-09 00:58:30						Paris
2018	Control, Centers for Disease; Prevention	Per or Polyfluoroalkyl Substances PFAS Exposure Assessments_60day					Targeted Search	https://www.regulations.gov/document?D=CDC-2018-0036-0001	The Agency for Toxic Substances and Disease Registry (ATSDR), as part of its continuing effort to reduce public burden and maximize the utility of government information, invites the general public and other Federal agencies the opportunity to comment on a proposed and/or continuing information collection, as required by the Paperwork Reduction Act of 1995. This notice invites comment on a propos…	2018	2021-10-09 00:58:30	2021-10-09 00:58:30		17663-17665				Federal Register
2019	Connecticut Department of Public Health	PFAS Action Plan					Targeted Search	https://portal.ct.gov/DEEP/Remediation--Site-Clean-Up/PFAS-Task-Force/PFAS-Task-Force		2019	2021-10-09 00:58:30	2021-10-09 00:58:30
2020	Conklin, M	Farewell: Legislative session ends, killing lingering bills	Wisconsin Examiner				Targeted Search	https://wisconsinexaminer.com/2020/03/27/farewell-legislative-session-ends-killing-lingering-bills/		2020	2021-10-09 00:58:30	2021-10-09 00:58:30
2019	Congressional Budget Office	S. 1507, PFAS Release Disclosure and Protection Act of 2019 As reported by the Senate Committee on Environment and Public Works on June 19, 2019					Targeted Search	https://www.cbo.gov/system/files/2019-11/s1507_1.pdf		2019	2021-10-09 00:58:30	2021-10-09 00:58:30		7				www.cbo.gov
2020	Congress, 116th	William M. (Mac) Thornberry National Defense Authorization Act for Fiscal Year 2021					Targeted Search	https://www.congress.gov/bill/116th-congress/house-bill/6395	This bill authorizes FY2021 appropriations and sets forth policies for Department of Defense (DOD) programs and activities, including military personnel strengths. It does not provide budget authority, which is provided in subsequent appropriations legislation.	2020	2021-10-09 00:58:30	2021-10-09 00:58:30
2019	Congress, 116th	S.1790 - National Defense Authorization Act for Fiscal Year 2020					Targeted Search	https://www.congress.gov/bill/116th-congress/senate-bill/1790		2019	2021-10-09 00:58:30	2021-10-09 00:58:30
2019	Congress, 116th	Protecting Communities from New PFAS Act					Targeted Search	https://www.congress.gov/bill/116th-congress/house-bill/2596?q=%7B%22search%22%3A%5B%22Protecting+Communities+from+New+PFAS+Act%22%5D%7D&r=1&s=5	This bill requires compliance with certain notification requirements by (1) persons planning to manufacture perfluoroalkyl and polyfluoroalkyl substances (commonly referred to as PFAS) that are not listed on the Environmental Protection Agency (EPA) inventory list, or (2) those planning to manufacture or process PFAS for a significant new use. Under the bill, PFAS may not be exempted from such no…	2019	2021-10-09 00:58:30	2021-10-09 00:58:30					H.R.2596
2019	Congress, 116th	Protect Drinking Water from PFAS Act of 2019					Targeted Search	https://www.congress.gov/bill/116th-congress/senate-bill/1473?q=%7B%22search%22%3A%5B%22Protect+Drinking+Water+from+PFAS+Act%22%5D%7D&s=7&r=1	This bill requires the Environmental Protection Agency to issue a maximum contaminant level goal as well as a national primary drinking water regulation for certain perfluoroalkyl and polyfluoroalkyl substances, commonly referred to as PFAS. The substances are man-made and may have adverse human health effects. A variety of products contain PFAS, such as nonstick cookware or weatherproof clothing.	2019	2021-10-09 00:58:30	2021-10-09 00:58:30
2019	Congress, 116th	Prevent Release Of Toxics Emissions, Contamination, and Transfer Act of 2019					Targeted Search	https://www.congress.gov/bill/116th-congress/house-bill/2605?q=%7B%22search%22%3A%5B%22HR+2605%22%5D%7D&r=1&s=2	This bill requires the Environmental Protection Agency to (1) issue a final rule adding perfluoroalkyl and polyfluoroalkyl substances with at least one fully fluorinated carbon atom to the list of hazardous air pollutants, and (2) revise the list of air pollution sources within 365 days after issuing the rule to include categories and subcategories of major sources and area sources of perfluoroal…	2019	2021-10-09 00:58:30	2021-10-09 00:58:30					H.R.2605
2019	Congress, 116th	PFAS Release Disclosure and Protection Act of 2019					Targeted Search	https://www.congress.gov/bill/116th-congress/senate-bill/1507?q=%7B%22search%22%3A%5B%22S.+1507%22%5D%7D&r=1&s=2	To include certain perfluoroalkyl and polyfluoroalkyl substances in the toxics release inventory, and for other purposes.	2019	2021-10-09 00:58:30	2021-10-09 00:58:30
2019	Congress, 116th	PFAS Action Act of 2019					Targeted Search	https://www.congress.gov/bill/116th-congress/house-bill/535?q=%7B%22search%22%3A%5B%22H.R.+535%2C+S.+638%22%5D%7D&r=10&s=1		2019	2021-10-09 00:58:30	2021-10-09 00:58:30
2019	Congress, 116th	PFAS Accountability Act of 2019					Targeted Search	https://www.congress.gov/bill/116th-congress/senate-bill/1372?q=%7B%22search%22%3A%5B%22PFAS+Action+Act%22%5D%7D&r=4&s=1	To encourage Federal agencies to expeditiously enter into or amend cooperative agreements with States for removal and remedial actions to address PFAS contamination in drinking, surface, and ground water and land surface and subsurface strata, and for other purposes.	2019	2021-10-09 00:58:30	2021-10-09 00:58:30
2019	Congress, 116th	National Defense Authorization Act for Fiscal Year 2020					Targeted Search	https://www.congress.gov/bill/116th-congress/senate-bill/1790	This bill authorizes FY2020 appropriations and sets forth policies for Department of Defense (DOD) programs and activities, including military personnel strengths. It does not provide budget authority, which is provided in subsequent appropriations legislation.	2019	2021-10-09 00:58:30	2021-10-09 00:58:30					S. 1790
2008	Conder, J. M.; Hoke, R. A.; De Wolf, W.; Russell, M. H.; Buck, R. C.	Are PFCAs bioaccumulative? A critical review and comparison with regulatory criteria and persistent lipophilic compounds	Environ Sci Technol		0013-936X (Print) 0013-936X (Linking)	10.1021/es070895g	PubMed	https://www.ncbi.nlm.nih.gov/pubmed/18351063	Perfluorinated acids, including perfluorinated carboxylates (PFCAs), and perfluorinated sulfonates (PFASs), are environmentally persistent and have been detected in a variety of wildlife across the globe. The most commonly detected PFAS, perfluorooctane sulfonate (PFOS), has been classified as a persistent and bioaccumulative substance. Similarities in chemical structure and environmental behavio…	2008-02-15	2021-10-09 00:58:30	2021-10-09 00:58:30		995-1003		4	42
1999	Company, 3M	Fluorochemical Use, Distribution and Release Overview					Targeted Search	x		1999	2021-10-09 00:58:30	2021-10-09 00:58:30
2020	Commendatore, Cristina	Heightened Public Scrutiny and Fear Drive PFAS Regulation Efforts	Waste360				Business Source Complete	http://search.ebscohost.com/login.aspx?direct=true&AuthType=shib&db=plh&AN=141917389&site=ehost-live&custid=s7416341	Heightened public perception and fear have put per- and polyfluoroalkyl substances (PFAS) remediation efforts under regulatory scrutiny, particularly when it comes to landfill leachate and public drinking water. The U.S. Environmental Protection Agency (EPA) has established a drinking water advisory of 70 parts per trillion (ppt) of PFAS in drinking water. Kevin Torrens, vice president at Brown a…	2020-02-25	2021-10-09 00:58:30	2021-10-09 00:58:30
2019	Collins, C	Nearly 500,000 Texans Live in Communities with Contaminated Groundwater. Lawmakers Aren’t Doing Much About It	The Texas Observer				Targeted Search	https://www.texasobserver.org/nearly-500000-texans-live-in-communities-with-contaminated-groundwater-their-lawmakers-arent-doing-much-about-it/		2019	2021-10-09 00:58:30	2021-10-09 00:58:30
2017	Coleman, Zack	Water tainted with perfluorocarbons by U.S. military is focus of legislation: House of Representatives passes bill that would require study of health effects, impacts of potential drinking water regulation on development of substitutes					Business Source Complete	http://search.ebscohost.com/login.aspx?direct=true&AuthType=shib&db=plh&AN=125271282&site=ehost-live&custid=s7416341	The article reports on the 2018 National Defense Authorization Act that require the U.S. Department of Defense to study the effects of perfluorinated chemicals used in firefighting to the quality of drinking water. Topics mentioned include the health problems that may arise from consumption of drinking water contaminated by perfluorinated chemicals, the law for several chemicals such as perfluoro…	2017-07-24	2021-10-09 00:58:30	2021-10-09 00:58:30						C&EN Global Enterprise
2019	Coggan, Timothy L; Moodie, Damien; Kolobaric, Adam; Szabo, Drew; Shimeta, Jeff; Crosbie, Nicholas D; Lee, Elliot; Fernandes, Milena; Clarke, Bradley O	An investigation into per-and polyfluoroalkyl substances (PFAS) in nineteen Australian wastewater treatment plants (WWTPs)	Heliyon		2405-8440		Targeted Search	x		2019	2021-10-09 00:58:30	2021-10-09 00:58:30		e02316		8	5
2019	Clukey, K	N.Y. Sues Chemours, DuPont, 3M Over PFAS Contamination	Bloomberg Law				Targeted Search	https://news.bloomberglaw.com/environment-and-energy/n-y-sues-chemours-dupont-3m-over-pfas-contamination		2019	2021-10-09 00:58:30	2021-10-09 00:58:30
2009	Chen, Chunli; Lu, Yonglong; Zhang, Xiang; Geng, Jing; Wang, Tieyu; Shi, Yajuan; Hu, Wenyou; Li, Jing	A review of spatial and temporal assessment of PFOS and PFOA contamination in China	Chemistry and Ecology		0275-7540		Targeted Search	x		2009	2021-10-09 00:58:30	2021-10-09 00:58:30		163-177		3	25
2019	Chatlani, S	Investigation: Dangerous And Persistent Chemicals Discovered At A Middle Tennessee Military Base	90.3 WPLN News				Targeted Search	https://wpln.org/post/investigation-dangerous-and-persistent-chemicals-discovered-at-a-middle-tennessee-military-base/		2019	2021-10-09 00:58:31	2021-10-09 00:58:31
2020	Casteel, C	House passes bill to curb chemicals found in some Oklahoma water	The Oklahoman				Targeted Search	https://oklahoman.com/article/5652045/house-passes-bill-to-curb-chemicals-found-in-some-oklahoma-water		2020	2021-10-09 00:58:31	2021-10-09 00:58:31
2020	Casey, M	N.H. Senate supports tough PFAS standards	The Concord Monitor				Targeted Search	https://www.concordmonitor.com/New-Hampshire-Senate-passes-PFAS-standards-that-could-bypass-court-ruling-32669615		2020	2021-10-09 00:58:31	2021-10-09 00:58:31
2018	Carr, Matt	Department steps in over Salt Ash school’s $6000 PFAS water bill					Business Source Complete	http://search.ebscohost.com/login.aspx?direct=true&AuthType=shib&db=plh&AN=DOC7366S3UZ0N61GXBLDDWZ&site=ehost-live&custid=s7416341		2018-12-18	2021-10-09 00:58:31	2021-10-09 00:58:31						Newcastle Herald, The (includes the Central Coast Herald)
2019	Carlson, G.; Coop, C.	Pollen food allergy syndrome (PFAS): A review of current available literature	Ann Allergy Asthma Immunol		1534-4436 (Electronic) 1081-1206 (Linking)	10.1016/j.anai.2019.07.022	PubMed	https://www.ncbi.nlm.nih.gov/pubmed/31376490	OBJECTIVE: Pollen food allergy syndrome (PFAS) is a complex syndrome posing a diagnostic and therapeutic challenge. Our objective was to summarize the available literature regarding its prevalence, pathogenesis, diagnosis, and treatment. DATA SOURCES: A PubMed search was performed to include English language articles with the following search terms: pollen food syndrome, pollen food allergy syndr…	2019-10	2021-10-09 00:58:31	2021-10-09 00:58:31		359-365		4	123
2020	Cao, X. Y.; Liu, J.; Zhang, Y. J.; Wang, Y.; Xiong, J. W.; Wu, J.; Chen, L.	Exposure of adult mice to perfluorobutanesulfonate impacts ovarian functions through hypothyroxinemia leading to down-regulation of Akt-mTOR signaling	Chemosphere		1879-1298 (Electronic) 0045-6535 (Linking)	10.1016/j.chemosphere.2019.125497	PubMed	https://www.ncbi.nlm.nih.gov/pubmed/31809938	Perfluorobutanesulfonate (PFBS), a short-chain perfluoroalkyl substance, is used in many industrial products. Preliminary evidence suggests that exposure to PFBS may increase the risk of infertility. The aim of this study was to investigate the influence of PFBS on ovarian function. Herein, we show that exposure of adult female mice to PFBS (200 mg/kg/day) (PFBS-mice) caused a decrease in the lev…	2020-04	2021-10-09 00:58:31	2021-10-09 00:58:31		125497			244
2007	Calafat, A. M.; Wong, L. Y.; Kuklenyik, Z.; Reidy, J. A.; Needham, L. L.	Polyfluoroalkyl chemicals in the U.S. population: data from the National Health and Nutrition Examination Survey (NHANES) 2003-2004 and comparisons with NHANES 1999-2000	Environ Health Perspect		0091-6765 (Print) 0091-6765 (Linking)	10.1289/ehp.10598	PubMed	https://www.ncbi.nlm.nih.gov/pubmed/18007991	BACKGROUND: Polyfluoroalkyl chemicals (PFCs) have been used since the 1950s in numerous commercial applications. Exposure of the general U.S. population to PFCs is widespread. Since 2002, the manufacturing practices for PFCs in the United States have changed considerably. OBJECTIVES: We aimed to assess exposure to perfluorooctane sulfonic acid (PFOS), perfluorooctanoic acid (PFOA), perfluorohexan…	2007-11	2021-10-09 00:58:31	2021-10-09 00:58:31		1596-602		11	115
2007	Butt, C. M.; Mabury, S. A.; Muir, D. C.; Braune, B. M.	Prevalence of long-chained perfluorinated carboxylates in seabirds from the Canadian Arctic between 1975 and 2004	Environ Sci Technol		0013-936X (Print) 0013-936X (Linking)	10.1021/es062710w	PubMed	https://www.ncbi.nlm.nih.gov/pubmed/17547173	Temporal trends in perfluoroalkyl compounds (PFCs) were investigated in liver samples from two seabird species, thick-billed murres (Uria lomvia) and northern fulmars (Fulmaris glacialis), from Prince Leopold Island in the Canadian Arctic. Thick-billed murre samples were from 1975, 1993, and 2004, whereas northern fulmars were from 1975, 1987, 1993, and 2003. Between 8 and 10 individuals were ana…	2007-05-15	2021-10-09 00:58:31	2021-10-09 00:58:31		3521-8		10	41
2011	Buck, R. C.; Franklin, J.; Berger, U.; Conder, J. M.; Cousins, I. T.; de Voogt, P.; Jensen, A. A.; Kannan, K.; Mabury, S. A.; van Leeuwen, S. P.	Perfluoroalkyl and polyfluoroalkyl substances in the environment: terminology, classification, and origins	Integr Environ Assess Manag		1551-3793 (Electronic) 1551-3777 (Linking)	10.1002/ieam.258	PubMed	https://www.ncbi.nlm.nih.gov/pubmed/21793199	The primary aim of this article is to provide an overview of perfluoroalkyl and polyfluoroalkyl substances (PFASs) detected in the environment, wildlife, and humans, and recommend clear, specific, and descriptive terminology, names, and acronyms for PFASs. The overarching objective is to unify and harmonize communication on PFASs by offering terminology for use by the global scientific, regulator…	2011-10	2021-10-09 00:58:31	2021-10-09 00:58:31		513-41		4	7
2020	Brown, A	We found a chemical in tap water near an air base after SC failed to test for pollutants	The Post and Courier				Targeted Search	https://www.postandcourier.com/business/we-found-a-chemical-in-tap-water-near-an-air-base-after-sc-failed-to/article_1f24153c-27ee-11ea-8a04-7762b0ba3b51.html		2020	2021-10-09 00:58:31	2021-10-09 00:58:31
2018	Brendel, S.; Fetter, E.; Staude, C.; Vierke, L.; Biegel-Engler, A.	Short-chain perfluoroalkyl acids: environmental concerns and a regulatory strategy under REACH	Environ Sci Eur		2190-4707 (Print) 2190-4715 (Linking)	10.1186/s12302-018-0134-4	PubMed	https://www.ncbi.nlm.nih.gov/pubmed/29527446	Background: Short-chain PFASs (per- and polyfluoroalkyl substances) are widely used as alternatives to long-chain PFASs. Long-chain PFASs become gradually regulated under REACH (EC No. 1907/2006) and other international regulations, due to having persistent, bioaccumulative and toxic properties and/or being toxic for reproduction. The increasingly used short-chain PFASs are assumed to have a lowe…	2018	2021-10-09 00:58:31	2021-10-09 00:58:31		9		1	30
2013	Braune, B. M.; Letcher, R. J.	Perfluorinated sulfonate and carboxylate compounds in eggs of seabirds breeding in the Canadian Arctic: temporal trends (1975-2011) and interspecies comparison	Environ Sci Technol		1520-5851 (Electronic) 0013-936X (Linking)	10.1021/es303733d	PubMed	https://www.ncbi.nlm.nih.gov/pubmed/23215357	Perfluorinated sulfonates (PFSAs) and perfluorinated carboxylates (PFCAs), as well as selected precursor compounds, were measured in eggs of thick-billed murres (Uria lomvia) and northern fulmars (Fulmarus glacialis) from Prince Leopold Island in the Canadian Arctic between 1975 and 2011 as well as in eggs of three additional species (black guillemot Cepphus grylle, black-legged kittiwake Rissa t…	2013-01-02	2021-10-09 00:58:31	2021-10-09 00:58:31		616-24		1	47
2014	Braune, B. M.; Gaston, A. J.; Letcher, R. J.; Grant Gilchrist, H.; Mallory, M. L.; Provencher, J. F.	A geographical comparison of chlorinated, brominated and fluorinated compounds in seabirds breeding in the eastern Canadian Arctic	Environ Res		1096-0953 (Electronic) 0013-9351 (Linking)	10.1016/j.envres.2014.06.019	PubMed	https://www.ncbi.nlm.nih.gov/pubmed/25046812	A suite of chlorinated, brominated and fluorinated organic contaminants were measured in livers of adult thick-billed murres (Uria lomvia) and northern fulmars (Fulmarus glacialis) from several locations in the eastern Canadian Arctic during 2007-2008. Thick-billed murres were collected from five colonies (Coats Island, Digges Island, Akpatok Island, Prince Leopold Island, Minarets) and northern …	2014-10	2021-10-09 00:58:31	2021-10-09 00:58:31		46-56			134
2015	Blum, A.; Balan, S. A.; Scheringer, M.; Trier, X.; Goldenman, G.; Cousins, I. T.; Diamond, M.; Fletcher, T.; Higgins, C.; Lindeman, A. E.; Peaslee, G.; de Voogt, P.; Wang, Z.; Weber, R.	The Madrid Statement on Poly- and Perfluoroalkyl Substances (PFASs)	Environ Health Perspect		1552-9924 (Electronic) 0091-6765 (Linking)	10.1289/ehp.1509934	PubMed	https://www.ncbi.nlm.nih.gov/pubmed/25932614		2015-05	2021-10-09 00:58:31	2021-10-09 00:58:31		A107-11		5	123
2020	Blount, Greg; Levin, Angela Louise; Nelson, Dyble; Shaner, Houston	Safe Drinking Water Act: EPA to Issue Regulatory Determination for PFOA/PFOS					SciTech Premium	https://search.proquest.com/docview/2362200816?accountid=193063		2020-02-24	2021-10-09 00:58:31	2021-10-09 00:58:31
2020	Beynon, Steve	Senate bill introduced to ban DOD from buying products with toxic PFAS chemicals					Business Source Complete	http://search.ebscohost.com/login.aspx?direct=true&AuthType=shib&db=plh&AN=2W63400967411&site=ehost-live&custid=s7416341		2020-06-30	2021-10-09 00:58:31	2021-10-09 00:58:31						Stars & Stripes
2019	Berquist, L.	Johnson Controls unit Tyco knew since 2013 it was polluting wells. It took 4 years to notify neighbors	Milwaukee Journal Sentinel				Targeted Search	https://www.jsonline.com/story/news/local/wisconsin/2019/02/04/tyco-waited-4-years-disclose-toxins-wisconsin-drinking-wells/2727670002/		2019	2021-10-09 00:58:31	2021-10-09 00:58:31
2009	Berger, Bruce J.	The Trouble with PFOA: Testing, Regulation and Science Concerning Perfluorooctanoic Acid and Implications for Future Litigation					Business Source Complete	http://search.ebscohost.com/login.aspx?direct=true&AuthType=shib&db=plh&AN=44948129&site=ehost-live&custid=s7416341	The article discusses the implications of perfluorooctanoic acid (PFOA) for regulation and science in the U.S. It provides updates on the recent testing, regulation, science, and future litigation concerning PFOA. It describes PFOAs as synthetic chemicals known as endocrine disrupters (EDs) used to disrupt normal hormonal functions in the body. Also, PFOA has raised health concerns due to its per…	2009-10	2021-10-09 00:58:32	2021-10-09 00:58:32						Defense Counsel Journal
2020	Bence, S	Wisconsin Takes Another Step To Drive Down PFAS Contamination	WUWM 89.7				Targeted Search	https://www.wuwm.com/post/wisconsin-takes-another-step-drive-down-pfas-contamination#stream/0		2020	2021-10-09 00:58:32	2021-10-09 00:58:32
2020	Beck, M	How bipartisan legislation limiting PFAS died in Wisconsin	The Milwaukee Journal Sentinel				Targeted Search	https://www.jsonline.com/story/news/politics/2020/04/17/how-bipartisan-legislation-limiting-pfas-died-wisconsin/4832890002/		2020	2021-10-09 00:58:32	2021-10-09 00:58:32
2019	Becerra, Xavier	California Attorney General Urges EPA to Expand Review and Regulation of Toxic “Forever Chemicals” - PFAS Chemicals					Targeted Search	https://goldrushcam.com/sierrasuntimes/index.php/news/local-news/23017-california-attorney-general-urges-epa-to-expand-review-and-regulation-of-toxic-forever-chemicals-pfas-chemicals		2019	2021-10-09 00:58:32	2021-10-09 00:58:32
2019	Beaven, Lara	WHITE HOUSE OBJECTS TO SENATE BILL'S BIPARTISAN PFAS PROVISIONS	Inside EPA's Water Policy Report;				SciTech Premium	https://search.proquest.com/docview/2290780636?accountid=193063		2019-09-16	2021-10-09 00:58:32	2021-10-09 00:58:32						Arlington
2019	Beaven, Lara	Utilities Provide Cautious Response To Senate PFAS Bill Ahead Of Markup	Inside EPA's Superfund Report				SciTech Premium	https://search.proquest.com/docview/2249724957?accountid=193063		2019-07-01	2021-10-09 00:58:32	2021-10-09 00:58:32						Arlington
2019	Beaven, Lara	Senators 'Hopeful' Defense Bill Will Include Superfund PFAS Measure	Inside EPA's Defense Environment Alert				SciTech Premium	https://search.proquest.com/docview/2246220362?accountid=193063		2019-06-25	2021-10-09 00:58:32	2021-10-09 00:58:32						Arlington
2019	Beaven, Lara	House Bill Would Require EPA To Set PFAS Effluent Limits By 2022	Inside EPA's Superfund Report				SciTech Premium	https://search.proquest.com/docview/2257608425?accountid=193063		2019-07-15	2021-10-09 00:58:32	2021-10-09 00:58:32						Arlington
2019	Beaven, Lara	HOUSE PANEL ADVANCES ASBESTOS, PFAS BILLS ON PRIMARILY PARTISAN VOTE	Inside EPA				SciTech Premium	https://search.proquest.com/docview/2302397943?accountid=193063		2019-10-09	2021-10-09 00:58:32	2021-10-09 00:58:32						Arlington, VA
2019	Beaven, Lara	House Panel Advances Asbestos Bill But Chlorine PFAS Concerns Linger	Inside OSHA Online				SciTech Premium	https://search.proquest.com/docview/2299721542?accountid=193063		2019-10-01	2021-10-09 00:58:32	2021-10-09 00:58:32						Arlington, VA
2019	Beaven, Lara	AS PFAS 'CHAOS' DEEPENS, STATES MAKE CASE TO ALTER DRINKING WATER LAW	Inside EPA				SciTech Premium	https://search.proquest.com/docview/2327878343?accountid=193063		2019-12-18	2021-10-09 00:58:32	2021-10-09 00:58:32						Arlington, VA
2013	Barry, V.; Winquist, A.; Steenland, K.	Perfluorooctanoic acid (PFOA) exposures and incident cancers among adults living near a chemical plant	Environ Health Perspect		1552-9924 (Electronic) 0091-6765 (Linking)	10.1289/ehp.1306615	Targeted Search	https://www.ncbi.nlm.nih.gov/pubmed/24007715	BACKGROUND: Perfluorooctanoic acid (PFOA) is a synthetic chemical ubiquitous in the serum of U.S. residents. It causes liver, testicular, and pancreatic tumors in rats. Human studies are sparse. OBJECTIVE: We examined cancer incidence in Mid-Ohio Valley residents exposed to PFOA in drinking water due to chemical plant emissions. METHODS: The cohort consisted of adult community residents who resid…	2013-11	2021-10-09 00:58:32	2021-10-09 00:58:32		1313-8		2021-11-12	121
2020	Barry, Curt	2020-03-09	Inside EPA				SciTech Premium	https://search.proquest.com/docview/2374071142?accountid=193063		2020-03-09	2021-10-09 00:58:32	2021-10-09 00:58:32						CALIFORNIA BILL REQUIRES EXPANDED TESTING FOR PFAS CHEMICALS IN WATER
2020	Barry, Curt	CALIFORNIA BILL BANS PFAS IN FIREFIGHTING FOAM, REQUIRES GEAR NOTIFICATIONS	Inside EPA				SciTech Premium	https://search.proquest.com/docview/2420096226?accountid=193063		2020-07-03	2021-10-09 00:58:32	2021-10-09 00:58:32
2019	Barringer, Steven; Reed?, Katie P.; Rappold, Bernadette M; Maxwell, Kaitlyn R	PFAS Solution Moving Through Congress on Must-Pass Defense Bill					SciTech Premium	https://search.proquest.com/docview/2295069000?accountid=193063		2019-07-15	2021-10-09 00:58:32	2021-10-09 00:58:32
2021	Bălan, Simona Andreea; Mathrani, Vivek Chander; Guo, Dennis Fengmao; Algazi, André Maurice	Regulating PFAS as a chemical class under the California Safer Consumer Products Program	Environmental Health Perspectives		0091-6765		Targeted Search	x		2021	2021-10-09 00:58:32	2021-10-09 00:58:32		25001		2	129
2020	Bagenstose, K	New Jersey approves drinking water standards for toxic PFAS chemicals. Will legal battles follow?	USA Today				Targeted Search	https://www.usatoday.com/story/news/2020/04/07/new-jersey-approves-drinking-water-standards-toxic-pfas-chemicals/2963032001/		2020	2021-10-09 00:58:32	2021-10-09 00:58:32
2017	Bach, Cristina; Dauchy, Xavier; Boiteux, Virginie; Colin, Adeline; Hemard, Jessica; Sagres, Véronique; Rosin, Christophe; Munoz, Jean-François	The impact of two fluoropolymer manufacturing facilities on downstream contamination of a river and drinking water resources with per-and polyfluoroalkyl substances	Environmental Science and Pollution Research		1614-7499		Targeted Search	x		2017	2021-10-09 00:58:32	2021-10-09 00:58:32		4916-4925		5	24
2019	Australian Government	Health Based Guidance Values for PFAS - Fact Sheet					Targeted Search	https://www1.health.gov.au/internet/main/publishing.nsf/Content/2200FE086D480353CA2580C900817CDC/$File/HBGV-Factsheet-20190911.pdf		2019	2021-10-09 00:58:32	2021-10-09 00:58:32
2020	Associated Press	West Virginia Suit Filed Over Exposure To Firefighting Foam	WV Public Broadcasting				Targeted Search	https://www.wvpublic.org/post/west-virginia-suit-filed-over-exposure-firefighting-foam#stream/0		2020	2021-10-09 00:58:32	2021-10-09 00:58:32
2019	Associated Press	Lawsuit in Vermont PFOA contamination case now class-action	Bennington Banner				Targeted Search	https://wnyt.com/news/lawsuit-in-vermont-pfoa-contamination-case-now-class-action/5471595/		2019	2021-10-09 00:58:32	2021-10-09 00:58:32						Albany, NY
2014	Ahrens, L.; Bundschuh, M.	Fate and effects of poly- and perfluoroalkyl substances in the aquatic environment: a review	Environ Toxicol Chem		1552-8618 (Electronic) 0730-7268 (Linking)	10.1002/etc.2663	PubMed	https://www.ncbi.nlm.nih.gov/pubmed/24924660	Polyfluoroalkyl and perfluoroalkyl substances (PFASs) are distributed ubiquitously in the aquatic environment, which raises concern for the flora and fauna in hydrosystems. The present critical review focuses on the fate and adverse effects of PFASs in the aquatic environment. The PFASs are continuously emitted into the environment from point and nonpoint sources such as sewage treatment plants a…	2014-09	2021-10-09 00:58:32	2021-10-09 00:58:32		1921-9		9	33
2018	Agency for Toxic Substances Disease Registry	Per- or Polyfluoroalkyl Substances Exposure Assessments (PFAS EAs)— New—Agency for Toxic Substances and Disease Registry and the National Center for Environmental Health (ATSDR/NCEH), Centers for Disease Control and Prevention (CDC)					Targeted Search	https://www.govinfo.gov/content/pkg/FR-2018-11-27/pdf/2018-25626.pdf	In accordance with the Paperwork Reduction Act of 1995, the Agency for Toxic Substances and Disease Registry (ATSDR) has submitted the information collection request titled ‘‘Per- or Polyfluoroalkyl Substances Exposure Assessments (PFAS EAs)’’ to the Office of Management and Budget (OMB) for review and approval. ATSDR previously published a ‘‘Proposed Data Collection Submitted for Public Comment …	2018	2021-10-09 00:58:32	2021-10-09 00:58:32		60867-60868				Federal Register
2015	Agency for Toxic Substances Disease Registry	Draft Toxicological Profile for Perfluoroalkyls - Request for comments					Targeted Search	https://www.regulations.gov/document?D=ATSDR-2015-0004-0008	The Agency for Toxic Substances and Disease Registry (ATSDR), within the Department of Health and Human Services (HHS) announces the availability of the Draft Toxicological Profile for Perfluoroalkyls for review and comment. All toxicological profiles issued as “Drafts for Public Comment” represent ATSDR's best efforts to provide important toxicological information on priority hazardous substance…	2015	2021-10-09 00:58:32	2021-10-09 00:58:32		28849				Federal Register
2018	Agency for Toxic Substance Disease Registry	Toxicological Profile for Perfluoroalkyls					Targeted Search	https://www.atsdr.cdc.gov/toxprofiles/tp200.pdf		2018	2021-10-09 00:58:32	2021-10-09 00:58:32						www.atsdr.cdc.gov
2018	Agency for Toxic Substance Disease Registry	Human health effects of drinking water exposures to per- and polyfluoroalkyl substances (PFAS) at Pease International Tradeport, Portsmouth, NH (The Pease Study) 2018-18446					Targeted Search	https://www.regulations.gov/document?D=ATSDR-2018-0008-0001	The Agency for Toxic Substances and Disease Registry (ATSDR), as part of its continuing effort to reduce public burden and maximize the utility of government information, invites the general public and other Federal agencies the opportunity to comment on a proposed and/or continuing information collection, as required by the Paperwork Reduction Act of 1995. This notice invites comment on a propos…	2018	2021-10-09 00:58:33	2021-10-09 00:58:33		43685-43687
2019	Adcock, C	Ardmore refinery sues chemical manufacturers for toxic ‘forever chemical’	Enid News & Eagle				Targeted Search	https://www.enidnews.com/oklahoma/ardmore-refinery-sues-chemical-manufacturers-for-toxic-forever-chemical/article_a5f4d524-af03-11e9-9a10-0be8dd6fe61a.html		2019	2021-10-09 00:58:33	2021-10-09 00:58:33
2016	Adams, Jean; Hillier-Brown, Frances C; Moore, Helen J; Lake, Amelia A; Araujo-Soares, Vera; White, Martin; Summerbell, Carolyn	Searching and synthesising ‘grey literature’and ‘grey information’in public health: critical reflections on three case studies	Systematic reviews		2046-4053		Targeted Search	x		2016	2021-10-09 00:58:33	2021-10-09 00:58:33		164		1	5
2020	Abkowitz, K	PFAS	Tennessee Department of Environment and Conservation				Targeted Search	https://www.tn.gov/environment/program-areas/opsp-policy-and-sustainable-practices/policy/pfas.html		2020	2021-10-09 00:58:33	2021-10-09 00:58:33
2011	A.E. Loccisano, J.L. Campbell, M.E. Andersen, H.J. Clewell,	Evaluation and prediction of pharmacokinetics of PFOA and PFOS in the monkey and human using a PBPK model	Regul Toxicol Pharmacol,				Targeted Search	https://doi.org/10.1016/j.yrtph.2010.12.004		2011	2021-10-09 00:58:33	2021-10-09 00:58:33		157-175			59
2019		Accomplishments Report					Targeted Search	https://www.michigan.gov/documents/pfasresponse/Michigan_PFAS_Action_Response_Team_MPART_Fiscal_Year_2019_Accomplishments_Report_674473_7.pdf		2019	2021-10-09 00:58:33	2021-10-09 00:58:33
2019		Stockholm Convention on Persistent Organic Pollutants					Targeted Search	https://www.mfe.govt.nz/more/international-environmental-agreements/multilateral-environmental-agreements/stockholm		2019	2021-10-09 00:58:33	2021-10-09 00:58:33
2020		SB-1044 Firefighting equipment and foam: PFAS chemicals					Targeted Search	https://leginfo.legislature.ca.gov/faces/billAnalysisClient.xhtml?bill_id=201920200SB1044		2020-09-29	2021-10-09 00:58:33	2021-10-09 00:58:33		8
2020		Maryland House Bill 619, Enviornment -Use of Fire-Fighting Foam and PFAS Chemicals					Targeted Search	http://mgaleg.maryland.gov/2020RS/Chapters_noln/CH_276_hb0619t.pdf		2020-05-08	2021-10-09 00:58:33	2021-10-09 00:58:33		3
2020	SENATORS KIEHL, Gray-Jackson, Wielechowski, Begich, Kawasaki, Bishop	An Act relating to pollutants; relating to perfluoroalkyl and polyfluoroalkyl substances; relating to the duties of the Department of Environmental Conservation; and relating to firefighting substances					Targeted Search	http://www.akleg.gov/basis/Bill/Detail/31?Root=SB%20176#tab5_4		2020-02-05	2021-10-09 00:58:33	2021-10-09 00:58:33
2020		PFAS BILL CLEARS HOUSE IN BIPARTISAN VOTE BUT STILL FACES GOP OBSTACLES	Inside EPA				SciTech Premium	https://search.proquest.com/docview/2345484243?accountid=193063		2020	2021-10-09 00:58:33	2021-10-09 00:58:33						Arlington, VA
2020		Sen. Shaheen floats bill to mandate PFAS blood testing, DOD task force					SciTech Premium	https://search.proquest.com/docview/2413341407?accountid=193063		2020-06-16	2021-10-09 00:58:33	2021-10-09 00:58:33						News
2020		PFAS BILLS FACE PUSHBACK; INDUSTRY OPPOSITION, EXPIRING SESSION COULD DELAY BIPARTISAN BILLS; LEGISLATURE | HAZARDOUS CHEMICALS IN GROUNDWATER, AIR					Business Source Complete	http://search.ebscohost.com/login.aspx?direct=true&AuthType=shib&db=plh&AN=117W20021032281060&site=ehost-live&custid=s7416341	Pushback from industry groups could present a challenge for comprehensive bipartisan legislation aimed at addressing hazardous chemicals in groundwater and air pollution - especially as the Legislature rapidly approaches adjournment. [ABSTRACT FROM PUBLISHER]	2020-02-10	2021-10-09 00:58:33	2021-10-09 00:58:33						Wisconsin State Journal
2020		PFAS BILL WOULD RESTRICT FOAM USE; BUT GOP PREVENTS FURTHER REGULATION OF 'FOREVER CHEMICALS'; LEGISLATURE | POLLUTION CONTROL					Business Source Complete	http://search.ebscohost.com/login.aspx?direct=true&AuthType=shib&db=plh&AN=117W20010931989179&site=ehost-live&custid=s7416341	Republicans in the state Senate advanced a bill Wednesday to restrict the use of firefighting foam containing certain PFAS compounds but rejected a Democratic proposal to expand regulation of the synthetic chemicals that have been found in drinking water throughout the state. [ABSTRACT FROM PUBLISHER]	2020-01-09	2021-10-09 00:58:33	2021-10-09 00:58:33						Wisconsin State Journal
2020		Michigan regulatory board backs draft PFAS drinking water rules					SciTech Premium	https://search.proquest.com/docview/2377256920?accountid=193063		2020-03-16	2021-10-09 00:58:33	2021-10-09 00:58:33						News
2020		LAWMAKERS PITCH SWEEPING PFAS POLLUTION BILL; BUT TIME IS RUNNING OUT FOR ACTION TO BE TAKEN ON MEASURE					Business Source Complete	http://search.ebscohost.com/login.aspx?direct=true&AuthType=shib&db=plh&AN=117W20013132278949&site=ehost-live&custid=s7416341	Two northeastern Wisconsin lawmakers introduced sweeping legislation Thursday designed to curb water and air pollution from man-made chemicals known as PFAS. [ABSTRACT FROM PUBLISHER]	2020-01-31	2021-10-09 00:58:33	2021-10-09 00:58:33						Wisconsin State Journal
2020		HOUSE MEMBERS BOLSTER PUSH FOR DEFENSE AUTHORIZATION BILL PFAS MEASURES					SciTech Premium	https://search.proquest.com/docview/2410117812?accountid=193063		2020-06-08	2021-10-09 00:58:33	2021-10-09 00:58:33						News
2020		HOUSE LAWMAKERS PRESS TO INCLUDE PFAS MEASURES IN STIMULUS BILL					SciTech Premium	https://search.proquest.com/docview/2400305731?accountid=193063		2020-05-11	2021-10-09 00:58:33	2021-10-09 00:58:33						News
2020		House lawmakers introduce PFAS bill to prompt Army Corps action					SciTech Premium	https://search.proquest.com/docview/2413916426?accountid=193063		2020-06-17	2021-10-09 00:58:33	2021-10-09 00:58:33						News
2020		GOP PASSES PFAS BILL; DEMOCRATS SAY IT'S A 'GIVEAWAY' TO INDUSTRY GROUPS; ASSEMBLY					Business Source Complete	http://search.ebscohost.com/login.aspx?direct=true&AuthType=shib&db=plh&AN=117W20022232374838&site=ehost-live&custid=s7416341	In the waning minutes of the Assembly's biennial session, Republicans pushed through a bill to address a hazardous chemical that has been found in water supplies across the state, including in Madison. [ABSTRACT FROM PUBLISHER]	2020-02-22	2021-10-09 00:58:33	2021-10-09 00:58:33						Wisconsin State Journal
2020		EVERS SIGNS LAW ON USE OF PFAS FOAMS					Business Source Complete	http://search.ebscohost.com/login.aspx?direct=true&AuthType=shib&db=plh&AN=117W20020632280147&site=ehost-live&custid=s7416341	Democratic Gov. Tony Evers has signed into law GOP-led regulations on the use of firefighting foams that contain a hazardous chemical that already has been found in Lake Monona fish. [ABSTRACT FROM PUBLISHER]	2020-02-06	2021-10-09 00:58:33	2021-10-09 00:58:33						Wisconsin State Journal
2020		BIPARTISAN BILL AIMED AT PFAS CONTAMINATION IN WISCONSIN IS A WELCOME START					Business Source Complete	http://search.ebscohost.com/login.aspx?direct=true&AuthType=shib&db=plh&AN=117V20020532279822&site=ehost-live&custid=s7416341	It started with a few families in my hometown and the surrounding communities. There were far more questions than there were good answers. [ABSTRACT FROM PUBLISHER]	2020-02-05	2021-10-09 00:58:33	2021-10-09 00:58:33						Capital Times (WI)
2020		ASSEMBLY PASSES PFAS BILL; LATE-NIGHT EFFORT COULD FACE ROADBLOCKS IN SENATE; POLITICS					Business Source Complete	http://search.ebscohost.com/login.aspx?direct=true&AuthType=shib&db=plh&AN=117V20022632375652&site=ehost-live&custid=s7416341	A hasty push early Friday morning to target PFAS contamination cleared the Wisconsin Assembly, but it appears likely to face hurdles in the state Senate. [ABSTRACT FROM PUBLISHER]	2020-02-26	2021-10-09 00:58:33	2021-10-09 00:58:33						Capital Times (WI)
2019		House Bill 19-1279					Targeted Search	http://leg.colorado.gov/sites/default/files/documents/2019A/bills/sl/2019a_sl_427.pdf		2019-06-03	2021-10-09 00:58:33	2021-10-09 00:58:33		6			3723
2019		AB-756 Public water systems: perfluoroalkyl substances and polyfluoroalkyl substances					Targeted Search	http://leginfo.legislature.ca.gov/faces/billTextClient.xhtml?bill_id=201920200AB756		2019	2021-10-09 00:58:33	2021-10-09 00:58:33
2019	Lightbody, Mary; Russo, Allison	133rd General Assembly Regular Session H.B. No. 497					Targeted Search	https://www.legislature.ohio.gov/legislation/legislation-documents?id=GA133-HB-497		2019	2021-10-09 00:58:33	2021-10-09 00:58:33		6
2019		Cal. No. 594					Targeted Search	https://nyassembly.gov/leg/?default_fld=%0D%0A&leg_video=&bn=S439&term=2019&Summary=Y&Actions=Y&Committee%26nbspVotes=Y&Floor%26nbspVotes=Y&Memo=Y&Text=Y		2019	2021-10-09 00:58:33	2021-10-09 00:58:33
2019		An act relating to the regulation of polyfluoroalkyl substances in drinking and surface waters					Targeted Search	x		2019	2021-10-09 00:58:33	2021-10-09 00:58:33					VT LEG#341432
2019		AB-756 Public water systems: perfluoroalkyl substances and polyfluoroalkyl substances					Targeted Search	https://leginfo.legislature.ca.gov/faces/billNavClient.xhtml?bill_id=201920200AB756		2019-07-31	2021-10-09 00:58:33	2021-10-09 00:58:33
2019		A.B. 843					Targeted Search	x		2019	2021-10-09 00:58:33	2021-10-09 00:58:33
2019		Water Talk: Perfluoroalkylated substances in drinking water					Targeted Search	https://www.canada.ca/en/services/health/publications/healthy-living/water-talk-drinking-water-screening-values-perfluoroalkylated-substances.html		2019-04	2021-10-09 00:58:34	2021-10-09 00:58:34
2019		UPPER MISSOURI WATERKEEPER vs. UNITED STATES ENVIRONMENTAL PROTECTION AGENCY					Targeted Search	https://www.nacwa.org/docs/default-source/resources---public/montanavariancedecision032519.pdf?sfvrsn=2		2019	2021-10-09 00:58:34	2021-10-09 00:58:34
2019		CV-16-52-GF-BMM					Targeted Search	https://casetext.com/case/waterkeeper-v-us-envtl-prot-agency-1		2019-12-20	2021-10-09 00:58:34	2021-10-09 00:58:34
2019		Senate Back PFAS Measures On Defense Bill As House Eyes Tougher Plans					SciTech Premium	https://search.proquest.com/docview/2252198317?accountid=193063		2019-07-03	2021-10-09 00:58:34	2021-10-09 00:58:34						News
2019		Senate approves PFAS, CCS measures on defense bill					SciTech Premium	https://search.proquest.com/docview/2253185996?accountid=193063		2019-07-08	2021-10-09 00:58:34	2021-10-09 00:58:34						News
2019		Senate Approves PFAS, CCS Measures In Defense Authorization Bill					SciTech Premium	https://search.proquest.com/docview/2252198274?accountid=193063		2019-07-04	2021-10-09 00:58:34	2021-10-09 00:58:34						News
2019		Sen. Carper Steps Up Call For PFAS Legislation Following FDA Findings					SciTech Premium	https://search.proquest.com/docview/2239135096?accountid=193063		2019-06-12	2021-10-09 00:58:34	2021-10-09 00:58:34						News
2019		S.B. 774					Targeted Search	https://docs.legis.wisconsin.gov/2019/proposals/reg/asm/bill/ab843		2019	2021-10-09 00:58:34	2021-10-09 00:58:34
2019		S.B. 302					Targeted Search	https://docs.legis.wisconsin.gov/2019/related/proposals/sb302		2019	2021-10-09 00:58:34	2021-10-09 00:58:34
2019		Quote-Unquote: House testimony on PFAS legislation					SciTech Premium	https://search.proquest.com/docview/2227899700?accountid=193063		2019-05-21	2021-10-09 00:58:34	2021-10-09 00:58:34						News
2019		PFAS environmental contaminants in Canadian provinces: Where are the guidelines?					SciTech Premium	https://ideas.stantec.com/environmental-services/pfas-contaminants-canada-guidelines		2019-09	2021-10-09 00:58:34	2021-10-09 00:58:34
2019		PFA seals three warehouses for violating packaging law					Business Source Complete	http://search.ebscohost.com/login.aspx?direct=true&AuthType=shib&db=plh&AN=2Z10FRS20190629.24.178.00033&site=ehost-live&custid=s7416341	The Punjab Food Authority (PFA) on Friday carried out operation in Ganjmandi area of Rawalpindi and sealed three warehouses for violating law and sealed expired imported beverages and powdered milk. [ABSTRACT FROM PUBLISHER]	2019-06-29	2021-10-09 00:58:34	2021-10-09 00:58:34						Frontier Star (Pakistan)
2019		PFA passes three regulations					Business Source Complete	http://search.ebscohost.com/login.aspx?direct=true&AuthType=shib&db=plh&AN=2Z11NAT20190822.33.159.00057&site=ehost-live&custid=s7416341	The Punjab Food Authority passed three new regulations at its 30th board meeting on Wednesday with its chief Omer Tanveer Butt in the chair. PFA Director General Muhammad Usman said that authority's board has approved the amendments to service regulation and two other regulations. PFA budget was also approved for fiscal year 2019-2020 and number of enforcement inspectors has been increased for ef…	2019-08-22	2021-10-09 00:58:34	2021-10-09 00:58:34						Nation (Pakistan)
2019		PFA passes new regulations					Business Source Complete	http://search.ebscohost.com/login.aspx?direct=true&AuthType=shib&db=plh&AN=BKLXEPT20190822.00037&site=ehost-live&custid=s7416341	The Punjab Food Authority (PFA) has passed three new regulations during its 30th board meeting held at the PFA Headquarters on Wednesday. The meeting was chaired by PFA Chairman Omer Tanveer Butt. PFA Director General Muhammad Usman said that the board has approved the amendments in service regulation. In the meeting, PFA's budget for the fiscal year 2019-2020 was also approved while the number o…	2019-08-22	2021-10-09 00:58:34	2021-10-09 00:58:34						Express Tribune (Karachi, Pakistan)
2019		PFA finalises draft regulation to curtail food wastage					Business Source Complete	http://search.ebscohost.com/login.aspx?direct=true&AuthType=shib&db=plh&AN=BKLXEPT20190224.00020&site=ehost-live&custid=s7416341	The Punjab Food Authority (PFA) has finalised draft regulation to curtail wastage of leftover food of hotels, restaurants, and banquets. [ABSTRACT FROM PUBLISHER]	2019-02-24	2021-10-09 00:58:34	2021-10-09 00:58:34						Express Tribune (Karachi, Pakistan)
2019		PA committee backs PFA to have stronger law: Raja Basharat - Press Note issued by Directorate General Public Relations, Punjab					Business Source Complete	http://search.ebscohost.com/login.aspx?direct=true&AuthType=shib&db=plh&AN=BM7COPR20190427.00005.2&site=ehost-live&custid=s7416341	April 27, 2019 (PPI-OT) [ABSTRACT FROM PUBLISHER]	2019-04-27	2021-10-09 00:58:34	2021-10-09 00:58:34						Official Press Release
2019		MICHIGAN REGULATORY OVERSIGHT BOARD DELAYS ACTION ON PFAS MCLS					SciTech Premium	https://search.proquest.com/docview/2313339377?accountid=193063		2019-11-11	2021-10-09 00:58:34	2021-10-09 00:58:34						News
2019		Michigan Regulatory Board Delays Action On Strict State PFAS Standards					SciTech Premium	https://search.proquest.com/docview/2312485691?accountid=193063		2019-11-06	2021-10-09 00:58:34	2021-10-09 00:58:34						News
2019		Livestock deptt,PFA finalises action plan for pasteurization law					Business Source Complete	http://search.ebscohost.com/login.aspx?direct=true&AuthType=shib&db=plh&AN=2Z0ZBLC20190523.42.143.00187&site=ehost-live&custid=s7416341	The Livestock Department and the Punjab Food Authority finalised an action plan for implementation of pasteurization law to ensure the provision of pure milk to people. For this purpose, PFA Director General PFA Captain (R) Mohammad Usman, and Livestock and Dairy Development Department Secretary Ahsan Waheed met here Wednesday to discuss various aspects of the projects. It was decided that the fi…	2019-05-23	2021-10-09 00:58:34	2021-10-09 00:58:34						Balochistan Times
2019		Keeping Drinking Water Safe: New Guidelines for PFAS in Canada					Targeted Search	https://ncceh.ca/content/blog/keeping-drinking-water-safe-new-guidelines-pfas-canada	In 2008 Canada prohibited the use, sale, and import of PFOS or PFOS-containing products with exceptions for products used in firefighting and the military as well as some ink and photo media uses. new guidelines and Maximum Acceptable Concentration (MAC) levels being set by Health Canada in December 2018 for two PFAS chemicals in drinking water - perfluorooctane sulfonate (PFOS) and perfluoroctan…	2019-03	2021-10-09 00:58:34	2021-10-09 00:58:34
2019		INHOFE FLOATS 'SKINNY' DEFENSE BILL WITHOUT PFAS MEASURES					SciTech Premium	https://search.proquest.com/docview/2311900004?accountid=193063		2019-11-05	2021-10-09 00:58:34	2021-10-09 00:58:34						News
2019		How Low Can You Go—States Continue to Lower Regulatory Bar on PFAS in Drinking Water					SciTech Premium	https://search.proquest.com/docview/2253981009?accountid=193063		2019-01-03	2021-10-09 00:58:34	2021-10-09 00:58:34
2019		House, Senate lawmakers introduce flurry of PFAS bills					SciTech Premium	https://search.proquest.com/docview/2224307467?accountid=193063		2019-05-14	2021-10-09 00:58:34	2021-10-09 00:58:34						News
2019		House, Senate Lawmakers Introduce Flurry Of Bipartisan PFAS Bills					SciTech Premium	https://search.proquest.com/docview/2225751694?accountid=193063		2019-05-15	2021-10-09 00:58:34	2021-10-09 00:58:34						News
2019		House Energy Panel PFAS Bills May Boost Defense Legislation Provisions					SciTech Premium	https://search.proquest.com/docview/2299406402?accountid=193063		2019-10-01	2021-10-09 00:58:34	2021-10-09 00:58:34						News
2019		GROUPS PUSH FOR ACTION ON PFAS; HAZARDOUS CHEMICALS ARE IN DRINKING WATER ACROSS STATE; WATER POLLUTION | BILL REQUIRES STANDARDS, ENFORCEMENT					Business Source Complete	http://search.ebscohost.com/login.aspx?direct=true&AuthType=shib&db=plh&AN=117W19102431819170&site=ehost-live&custid=s7416341	On a day dedicated to appreciating clean water, more than two dozen environmental and social justice organizations called on Wisconsin lawmakers to regulate a group of hazardous chemicals that have been found in drinking water across the state, including Madison's. [ABSTRACT FROM PUBLISHER]	2019-10-24	2021-10-09 00:58:34	2021-10-09 00:58:34						Wisconsin State Journal
2019	Representatives Gullett of the 19th, Burns of the th Barr of the rd Smith of the rd Moore of the th; et al.	Fire protection and safety; use of class B fire-fighting foam for testing purposes if such foam contains a certain class of fluorinated organic chemicals; prohibit					Targeted Search	http://www.legis.ga.gov/legislation/en-US/Display/20192020/HB/458	A BILL to be entitled an Act to amend Chapter 2 of Title 25 of the Official Code of Georgia Annotated, relating to regulation of fire and other hazards to persons and property generally, so as to prohibit the use of class B fire-fighting foam for testing purposes if such foam contains a certain class of fluorinated organic chemicals; to provide for definitions; to provide for exceptions; to provi…	2019	2021-10-09 00:58:34	2021-10-09 00:58:34
2019		Emerging chemical risk in Europe PFAS					Targeted Search	x		2019	2021-10-09 00:58:34	2021-10-09 00:58:34
2019		DNR: BILL LIMITING FOAM A START; BUT MORE ACTION CALLED FOR OVER PFAS CONTAMINATION					Business Source Complete	http://search.ebscohost.com/login.aspx?direct=true&AuthType=shib&db=plh&AN=117W19090431426248&site=ehost-live&custid=s7416341	A bill to restrict the use of firefighting foams containing certain hazardous chemicals is a needed step forward, according to the Wisconsin Department of Natural Resources, but it doesn't go far enough to address widespread pollution from the compounds known as PFAS. [ABSTRACT FROM PUBLISHER]	2019-09-04	2021-10-09 00:58:34	2021-10-09 00:58:34						Wisconsin State Journal
2019		Chemistry; Studies from University of Agriculture in Krakow Have Provided New Data on Chemistry [A Review of Perfluoroalkyl Acids (Pfaas) In Terms of Sources, Applications, Human Exposure, Dietary Intake, Toxicity, Legal Regulation, and Methods of ...]					SciTech Premium	https://search.proquest.com/docview/2262706799?accountid=193063		2019-07-28	2021-10-09 00:58:34	2021-10-09 00:58:34						News
2019		Carper steps up call for PFAS legislation following FDA findings					SciTech Premium	https://search.proquest.com/docview/2237807194?accountid=193063		2019-06-11	2021-10-09 00:58:34	2021-10-09 00:58:34						News
2019		Bipartisan House Group Pushes For PFAS Measures In Final Bill					SciTech Premium	https://search.proquest.com/docview/2285019985?accountid=193063		2019-09-05	2021-10-09 00:58:34	2021-10-09 00:58:34						News
2019		BIPARTISAN HOUSE COALITION PUSHES FOR PFAS MEASURES IN DEFENSE BILL					SciTech Premium	https://search.proquest.com/docview/2290780527?accountid=193063		2019-09-16	2021-10-09 00:58:34	2021-10-09 00:58:34						News
2019		BILL WOULD LIMIT PFAS; FOCUS ON TESTING AND TRAINING WITH RISKY CHEMICAL COMPOUNDS; WISCONSIN LEGISLATURE | POLLUTION					Business Source Complete	http://search.ebscohost.com/login.aspx?direct=true&AuthType=shib&db=plh&AN=117W19121231983012&site=ehost-live&custid=s7416341	Wisconsin's first legislative effort to regulate hazardous 'forever chemicals' moved a step closer to becoming law Wednesday. [ABSTRACT FROM PUBLISHER]	2019-12-12	2021-10-09 00:58:35	2021-10-09 00:58:35						Wisconsin State Journal
2019		BILL COULD SPEED PFAS CLEANUP					Business Source Complete	http://search.ebscohost.com/login.aspx?direct=true&AuthType=shib&db=plh&AN=117W19051030774070&site=ehost-live&custid=s7416341	U.S. Sen. Tammy Baldwin and colleagues in the Senate introduced a bill that could hasten cleanup of toxic chemicals at Madison's Truax Air National Guard base. [ABSTRACT FROM PUBLISHER]	2019-05-10	2021-10-09 00:58:35	2021-10-09 00:58:35						Wisconsin State Journal
2018	Senators Wellman, Carlyle, McCoy, Van De Wege, Billig, Chase, Keiser and Kuderer,	State of Washington Senate Bill Report SB6396 An act relating to the use of perfluorinated chemicals in food packaging					Targeted Search	http://lawfilesext.leg.wa.gov/biennium/2017-18/Pdf/Bill%20Reports/Senate/6396%20SBR%20WM%2018.pdf?q=20201222163145		2018-02	2021-10-09 00:58:35	2021-10-09 00:58:35		5
2018		An act relating to the use of perfluorinated chemicals in food packaging					Targeted Search	http://lawfilesext.leg.wa.gov/biennium/2017-18/Pdf/Bill%20Reports/Senate/6396%20SBR%20WM%2018.pdf?q=20201222162533		2018	2021-10-09 00:58:35	2021-10-09 00:58:35		5
2018		WHEELER SEES PFAS ACTION PLAN, SDWA LEAD REGULATION IN EARLY 2019					Targeted Search	https://search.proquest.com/docview/2153575879?accountid=193063		2018-12-10	2021-10-09 00:58:35	2021-10-09 00:58:35						News
2018		Senators introduce bills to spur PFAS cleanups, detections					SciTech Premium	https://search.proquest.com/docview/2094326687?accountid=193063		2018-08-28	2021-10-09 00:58:35	2021-10-09 00:58:35						News
2018		PFA to make eco-friendly discard policy of seized material					Business Source Complete	http://search.ebscohost.com/login.aspx?direct=true&AuthType=shib&db=plh&AN=B84YPOB20180901.29.240.00035&site=ehost-live&custid=s7416341	The Punjab Food Authority Director General Captain (R) Muhammad Usman has directed officials of the authority to prepare a comprehensive eco-friendly policy for discarding the seized material. Meanwhile, the operation wing will present policy draft within seven days for approval. [ABSTRACT FROM PUBLISHER]	2018-09-01	2021-10-09 00:58:35	2021-10-09 00:58:35						Pakistan Observer
2018		PFA eco-friendly policy on cards					Business Source Complete	http://search.ebscohost.com/login.aspx?direct=true&AuthType=shib&db=plh&AN=2Z11NAT20180901.32.174.00072&site=ehost-live&custid=s7416341	Punjab Food Authority Director General Muhammad Usman Friday directed officials to prepare an eco-friendly policy for discarding the seized material within seven days. The framework to discard adulterated food will be complied as per the recommendations of the Environment Protection Department. Usman said PFA will sign agreements with solid waste companies and other organisations concerned in eac…	2018-09-01	2021-10-09 00:58:35	2021-10-09 00:58:35						Nation (Pakistan)
2018		PFA directs officials to prepare regulation					Business Source Complete	http://search.ebscohost.com/login.aspx?direct=true&AuthType=shib&db=plh&AN=BKLXEPT20180919.00029&site=ehost-live&custid=s7416341	Punjab Food Authority Director General (DG) Captain (retd) Muhammad Usman has directed officials to prepare a functional food regulation in order to keep a check and balance on functional foods. [ABSTRACT FROM PUBLISHER]	2018-09-19	2021-10-09 00:58:35	2021-10-09 00:58:35						Express Tribune (Karachi, Pakistan)
2018		No compliance with Punjab Pure Food Regulations 2017: PFA					Business Source Complete	http://search.ebscohost.com/login.aspx?direct=true&AuthType=shib&db=plh&AN=B84YPOB20180321.29.80.00027&site=ehost-live&custid=s7416341	In a province-wide operation against energy drink companies, the Punjab Food Authority (PFA) has discarded 9000 cans of energy drinks on violations of given instructions. [ABSTRACT FROM PUBLISHER]	2018-03-21	2021-10-09 00:58:35	2021-10-09 00:58:35						Pakistan Observer
2018		New PFA regulation tries to curb infant formula sale: report					Business Source Complete	http://search.ebscohost.com/login.aspx?direct=true&AuthType=shib&db=plh&AN=BKLZPST20180222.00008&site=ehost-live&custid=s7416341	The Punjab government on Wednesday came out with new rules of the Punjab Food Authority (PFA) regarding infant formula manufacturers to promote breastfeeding among infants, as reported by a local English daily. [ABSTRACT FROM PUBLISHER]	2018-02-22	2021-10-09 00:58:35	2021-10-09 00:58:35						Pakistan Today
2018		MPs to probe government PFAS policy					Business Source Complete	http://search.ebscohost.com/login.aspx?direct=true&AuthType=shib&db=plh&AN=9X9BULNEWSMMGLSTRY000372303621&site=ehost-live&custid=s7416341		2018-05-31	2021-10-09 00:58:35	2021-10-09 00:58:35						Townsville Bulletin
2018		CALIFORNIA BILL TO MANDATE WARNING LABELS FOR PFAS PROMPTS INDUSTRY ATTACK					SciTech Premium	https://search.proquest.com/docview/2067081603?accountid=193063		2018-07-10	2021-10-09 00:58:35	2021-10-09 00:58:35						News
2018		Bipartisan House bill encourages federal facility PFAS cleanups					SciTech Premium	https://search.proquest.com/docview/2111096325?accountid=193063		2018-09-24	2021-10-09 00:58:35	2021-10-09 00:58:35						News
2018		BILL TO MANDATE PRODUCT WARNING LABELS FOR PFAS PROMPTS INDUSTRY ATTACK					SciTech Premium	https://search.proquest.com/docview/2061363555?accountid=193063		2018-06-29	2021-10-09 00:58:35	2021-10-09 00:58:35						News
2018		'PFA working to modernise food safety laws, standards'					Business Source Complete	http://search.ebscohost.com/login.aspx?direct=true&AuthType=shib&db=plh&AN=BKLXEPT20181104.00020&site=ehost-live&custid=s7416341	In its efforts to meet the target of modernising food safety laws and standards, the Punjab Food Authority (PFA) sealed 747 food businesses and issued improvement notices to 25,000 eateries on various food safety and hygiene violations during October. [ABSTRACT FROM PUBLISHER]	2018-11-04	2021-10-09 00:58:35	2021-10-09 00:58:35						Express Tribune (Karachi, Pakistan)
2017		PFA awards school canteens for implementing food regulations					Business Source Complete	http://search.ebscohost.com/login.aspx?direct=true&AuthType=shib&db=plh&AN=2Z10FRS20170826.22.236.00068&site=ehost-live&custid=s7416341	In order to encourage care for children health and create awareness in this regard, the PFA awarded cash prizes to schools for maintaining canteens according to Punjab Educational Institution Food Standard Regulation 2017. [ABSTRACT FROM PUBLISHER]	2017-08-26	2021-10-09 00:58:35	2021-10-09 00:58:35						Frontier Star (Pakistan)
2017		FINAL FY18 DEFENSE AUTHORIZATION BILL REQUIRES NATIONAL PFAS HEALTH STUDY					SciTech Premium	https://search.proquest.com/docview/1966370569?accountid=193063	The final fiscal year 2018 defense authorization bill negotiated between the House and Senate requires the Centers for Disease Control and Prevention (CDC) to conduct a health study on the impact of per- and polyfluoroalkyl substances (PFAS), focused on no less than eight current or former military installations where the chemicals have contaminated drinking water. The bill authorizes $7 million …	2017-11-21	2021-10-09 00:58:35	2021-10-09 00:58:35						News
2017		Final defense authorization bill requires national PFAS study					SciTech Premium	https://search.proquest.com/docview/1966371173?accountid=193063	November 15, 2017 The final fiscal year 2018 defense authorization bill negotiated between the House and Senate requires the Centers for Disease Control and Prevention (CDC) to conduct a health study on the impact of per- and polyfluoroalkyl substances (PFAS), focused on no less than eight current or former military installations where the chemicals have contaminated drinking water. The bill auth…	2017-11-21	2021-10-09 00:58:35	2021-10-09 00:58:35						News
2016		EDITORIAL: Close the gapsin state PFA law					Business Source Complete	http://search.ebscohost.com/login.aspx?direct=true&AuthType=shib&db=plh&AN=2W61080795397&site=ehost-live&custid=s7416341		2016-12-29	2021-10-09 00:58:35	2021-10-09 00:58:35						Times-Tribune, The (Scranton, PA)
2015		Quality regulation: PFA looks to extend checks to four cities					Business Source Complete	http://search.ebscohost.com/login.aspx?direct=true&AuthType=shib&db=plh&AN=BKLXEPT20150502.00024&site=ehost-live&custid=s7416341	Punjab Food Authority is looking to expand its jurisdiction to Gujranwala, Faisalabad, Rawalpindi and Multan in the next fiscal year. Three summaries in this regard have been sent to the provincial government, The Express Tribune has learnt. [ABSTRACT FROM PUBLISHER]	2015-05-02	2021-10-09 00:58:35	2021-10-09 00:58:35						Express Tribune (Karachi, Pakistan)
2014		BRIEF: Chambersburg man charged with game law, PFA violations					Business Source Complete	http://search.ebscohost.com/login.aspx?direct=true&AuthType=shib&db=plh&AN=2W61684469766&site=ehost-live&custid=s7416341		2014-12-14	2021-10-09 00:58:35	2021-10-09 00:58:35						Public Opinion (Chambersburg, PA)
2012		Taylor reveals PFA's £7m screening policy	Sun, The				Business Source Complete	http://search.ebscohost.com/login.aspx?direct=true&AuthType=shib&db=plh&AN=7EH58000619&site=ehost-live&custid=s7416341	PLAYERS' chief Gordon Taylor has revealed his union has spent around £7million on heart-defect screening. [ABSTRACT FROM PUBLISHER];	2012-03-21	2021-10-09 00:58:35	2021-10-09 00:58:35
2004		DUPONT: DuPont responds to EPA complaint on alleged PFOA reporting violations; Company reaffirms it complied with all laws, continues to support EPA review process					SciTech Premium	https://search.proquest.com/docview/445765039?accountid=193063		2004	2021-10-09 00:58:35	2021-10-09 00:58:35
